# Supplementary material for: Stage-Specific Transcriptome and Proteome Analyses of the Filarial Parasite Onchocerca volvulus and Its Wolbachia Endosymbiont
Source: mBio. 2016 Nov 23;7(6):e02028-16. doi: 10.1128/mBio.02028-16 (PMC5137501; doi:10.1128/mBio.02028-16)
Supplement: Table S1 — The O. volvulus kinome. The classification of O. volvulus kinases into families and subfamilies is shown. [file mbo006163100st1.xlsx]

## Sheet: Table S1
Table S1: O. volvulus kinome
1. Fully and partially classified kinases. The names and classifications of fully and partially classified kinases from the names and draft_kinome files produced by Kinannote may be used as terms for searches of the biomedical literature, and for searches of kinasespecific resources such as KinBase (www.kinase.com), ProKinO (http://vulcan.cs.uga.edu/prokino), the Protein Kinase Resource (http://p…
2. Members of potentially novel kinase families. Novel and species-specific kinases, and kinases whose gene models may have problems, do not cluster well with kinases from known families. Such sequences are identified in files produced by Kinannote by the name ‘serine/threonine protein kinase’ or by absence of classification beyond the group level. The draft_kinome table contains a column with in…
3. Potentially novel protein kinase-like (PKL) sequences. PKLs differ from typical protein kinases, but share structural and sequence motifs involved in catalysis and binding. Candidate PKLs are identified in the draft_kinome table by the tags ‘protein kinase subdomain-containing protein’ and ‘twilight’ in the name and classification_note columns, respectively. Twilight hits should not be interpr…
ID	HMMSCORE	HMMEVAL	Kinannote Score	Name	Comment	Type of Hit	Classification	Class_Depth
OVOC8709	209.8	8.6e-60	0.85004	AGC protein kinase	ePK	AGC	1	partial
OVOC6808a	321.8	1.7e-93	0.907824	AGC/AKT protein kinase	ePK	AGC/AKT	2	full
OVOC6808b	319.6	7.7e-93	0.901035	AGC/AKT protein kinase	ePK	AGC/AKT	2	full
OVOC6066	233	9.2e-67	0.887296	AGC/DMPK/GEK protein kinase	ePK	AGC/DMPK/GEK	3	full
OVOC13427	244.4	3.4e-70	0.88158	AGC/DMPK/ROCK protein kinase	ePK	AGC/DMPK/ROCK	3	full
OVOC8096a	248.1	2.6e-71	0.902821	AGC/GRK/BARK protein kinase	ePK	AGC/GRK/BARK	3	full
OVOC8096b	248.1	2.6e-71	0.902821	AGC/GRK/BARK protein kinase	ePK	AGC/GRK/BARK	3	full
OVOC3806	249.9	7.4e-72	0.889325	AGC/GRK/GRK protein kinase	ePK	AGC/GRK/GRK	3	full
OVOC10970	281.6	2.2e-81	0.870958	AGC/MAST/MAST protein kinase	ePK	AGC/MAST/MAST	3	full
OVOC11682	282.1	1.5e-81	0.909469	AGC/NDR/LATS protein kinase	ePK	AGC/NDR/LATS	3	full
OVOC12210	275.3	1.7e-79	0.919524	AGC/NDR/NDR protein kinase	ePK	AGC/NDR/NDR	3	full
OVOC1958	235.8	1.3e-67	0.859594	AGC/PDK1 protein kinase	ePK	AGC/PDK1	2	full
OVOC3782	248.4	2.2e-71	0.866075	AGC/PDK1 protein kinase	ePK	AGC/PDK1	2	full
OVOC10413a	298.9	1.3e-86	0.898178	AGC/PKA protein kinase	ePK	AGC/PKA	2	full
OVOC10413b	232.4	1.3e-66	0.862599	AGC/PKA protein kinase	ePK	AGC/PKA	2	full
OVOC3386	306.6	6.4e-89	0.905592	AGC/PKA protein kinase	ePK	AGC/PKA	2	full
OVOC3828	293.9	4.2e-85	0.917736	AGC/PKC/PKCA protein kinase	ePK	AGC/PKC/PKCA	3	full
OVOC4094	264.7	2.6e-76	0.898223	AGC/PKC/PKCD protein kinase	ePK	AGC/PKC/PKCD	3	full
OVOC6498a	264.1	3.8e-76	0.915938	AGC/PKC/PKCH protein kinase	ePK	AGC/PKC/PKCH	3	full
OVOC6498b	264.1	3.8e-76	0.915938	AGC/PKC/PKCH protein kinase	ePK	AGC/PKC/PKCH	3	full
OVOC9751	267.9	2.8e-77	0.910997	AGC/PKC/PKCI protein kinase	ePK	AGC/PKC/PKCI	3	full
OVOC4300	186	1.3e-52	0.887171	AGC/PKG protein kinase	ePK	AGC/PKG	2	full
OVOC1939	254.3	3.5e-73	0.879073	AGC/PKN protein kinase	ePK	AGC/PKN	2	full
OVOC378	260.3	5.6e-75	0.86913	AGC/RSK/MSK protein kinase	ePK	AGC/RSK/MSK	3	full
OVOC8249	310.8	3.3e-90	0.919511	AGC/RSK/RSKP70 protein kinase	ePK	AGC/RSK/RSKP70	3	full
OVOC249	309.6	7.7e-90	0.943739	AGC/RSK/RSKP90 protein kinase	ePK	AGC/RSK/RSKP90	3	full
OVOC8655	213.4	7.1e-61	0.85528	AGC/YANK protein kinase	ePK	AGC/YANK	2	full
OVOC4085	-113.4	0.55	0.458055	Atypical/ABC1/ABC1-A protein kinase	aPK	Atypical/ABC1/ABC1-A	3	full
OVOC12115	-96.3	0.041	0.509187	Atypical/ABC1/ABC1-B protein kinase	aPK	Atypical/ABC1/ABC1-B	3	full
OVOC7827	-128.9	5.9	0.465333	Atypical/ABC1/ABC1-C protein kinase	aPK	Atypical/ABC1/ABC1-C	3	full
OVOC10647	-147.3	98	0.306714	Atypical/PIKK/TRRAP protein kinase	aPK	Atypical/PIKK/TRRAP	3	full
OVOC8769	-141.7	42	0.481536	Atypical/RIO protein kinase	aPK	Atypical/RIO	2	partial
OVOC809	-140.1	33	0.433648	Atypical/RIO/RIO1 protein kinase	aPK	Atypical/RIO/RIO1	3	full
OVOC11851	-117.9	1.1	0.51928	Atypical/RIO/RIO2 protein kinase	aPK	Atypical/RIO/RIO2	3	full
OVOC11728	112.5	1.7e-30	0.748347	CAMK protein kinase	ePK	CAMK	1	partial
OVOC4201	309.6	8e-90	0.891915	CAMK/CAMK1 protein kinase	ePK	CAMK/CAMK1	2	full
OVOC4455a	282.9	8.9e-82	0.874665	CAMK/CAMK2 protein kinase	ePK	CAMK/CAMK2	2	full
OVOC4455b	282.9	8.9e-82	0.874665	CAMK/CAMK2 protein kinase	ePK	CAMK/CAMK2	2	full
OVOC12004	100	9.8e-27	0.767695	CAMK/CAMKL protein kinase	ePK	CAMK/CAMKL	2	partial
OVOC12239	76.6	1.1e-19	0.755439	CAMK/CAMKL protein kinase	ePK	CAMK/CAMKL	2	partial
OVOC497	335.1	1.6e-97	0.914073	CAMK/CAMKL/AMPK protein kinase	ePK	CAMK/CAMKL/AMPK	3	full
OVOC4515	264.1	3.9e-76	0.900588	CAMK/CAMKL/BRSK protein kinase	ePK	CAMK/CAMKL/BRSK	3	full
OVOC5988	193.2	8.8e-55	0.841241	CAMK/CAMKL/CHK1 protein kinase	ePK	CAMK/CAMKL/CHK1	3	full
OVOC12933	126.6	9.7e-35	0.818207	CAMK/CAMKL/LKB protein kinase	ePK	CAMK/CAMKL/LKB	3	full
OVOC7052	214.6	3.2e-61	0.864741	CAMK/CAMKL/LKB protein kinase	ePK	CAMK/CAMKL/LKB	3	full
OVOC6199a	313.1	7.1e-91	0.895086	CAMK/CAMKL/MARK protein kinase	ePK	CAMK/CAMKL/MARK	3	full
OVOC6199b	313.1	7.1e-91	0.895086	CAMK/CAMKL/MARK protein kinase	ePK	CAMK/CAMKL/MARK	3	full
OVOC6199d	313.1	7.1e-91	0.895086	CAMK/CAMKL/MARK protein kinase	ePK	CAMK/CAMKL/MARK	3	full
OVOC6199e	313.1	7.1e-91	0.895086	CAMK/CAMKL/MARK protein kinase	ePK	CAMK/CAMKL/MARK	3	full
OVOC6199f	132.7	1.4e-36	0.758247	CAMK/CAMKL/MARK protein kinase	ePK	CAMK/CAMKL/MARK	3	full
OVOC6199g	132.7	1.4e-36	0.758247	CAMK/CAMKL/MARK protein kinase	ePK	CAMK/CAMKL/MARK	3	full
OVOC5078a	317.1	4.2e-92	0.905986	CAMK/CAMKL/MELK protein kinase	ePK	CAMK/CAMKL/MELK	3	full
OVOC5078b	317.1	4.2e-92	0.905986	CAMK/CAMKL/MELK protein kinase	ePK	CAMK/CAMKL/MELK	3	full
OVOC11285	296.5	7.2e-86	0.905876	CAMK/CAMKL/NIM1 protein kinase	ePK	CAMK/CAMKL/NIM1	3	full
OVOC5559	313.8	4.4e-91	0.919676	CAMK/CAMKL/NUAK protein kinase	ePK	CAMK/CAMKL/NUAK	3	full
OVOC2488	215	2.3e-61	0.821833	CAMK/CAMKL/PASK protein kinase	ePK	CAMK/CAMKL/PASK	3	full
OVOC1571	265.3	1.8e-76	0.884484	CAMK/CAMKL/SNRK protein kinase	ePK	CAMK/CAMKL/SNRK	3	full
OVOC2817	183.8	5.9e-52	0.784271	CAMK/CASK protein kinase	ePK	CAMK/CASK	2	full
OVOC1373	243.7	5.4e-70	0.864387	CAMK/DAPK/DAPK protein kinase	ePK	CAMK/DAPK/DAPK	3	full
OVOC158	176.5	9.3e-50	0.758596	CAMK/DAPK/DAPK protein kinase	ePK	CAMK/DAPK/DAPK	3	full
OVOC9620a	236.2	9.6e-68	0.841293	CAMK/DCAMKL protein kinase	ePK	CAMK/DCAMKL	2	full
OVOC9620b	236.2	9.6e-68	0.841293	CAMK/DCAMKL protein kinase	ePK	CAMK/DCAMKL	2	full
OVOC5053	245.4	1.7e-70	0.850052	CAMK/MAPKAPK/MK2 protein kinase	ePK	CAMK/MAPKAPK/MK2	3	full
OVOC10459	230.2	6.4e-66	0.819379	CAMK/MAPKAPK/MNK protein kinase	ePK	CAMK/MAPKAPK/MNK	3	full
OVOC4423	251.6	2.3e-72	0.85531	CAMK/MLCK protein kinase	ePK	CAMK/MLCK	2	full
OVOC4989	248.1	2.5e-71	0.896129	CAMK/MLCK protein kinase	ePK	CAMK/MLCK	2	full
OVOC8295	213.4	7.4e-61	0.857885	CAMK/PHK protein kinase	ePK	CAMK/PHK	2	full
OVOC5800	129.2	1.6e-35	0.679766	CAMK/PIM protein kinase	ePK	CAMK/PIM	2	full
OVOC8728	147.7	4.5e-41	0.695685	CAMK/PIM protein kinase	ePK	CAMK/PIM	2	full
OVOC8779	148.2	2.9e-41	0.705638	CAMK/PIM protein kinase	ePK	CAMK/PIM	2	full
OVOC1641	261.5	2.4e-75	0.866791	CAMK/PKD protein kinase	ePK	CAMK/PKD	2	full
OVOC7049	261	3.4e-75	0.878465	CAMK/PKD protein kinase	ePK	CAMK/PKD	2	full
OVOC1406	256	1.1e-73	0.871198	CAMK/PSK protein kinase	ePK	CAMK/PSK	2	full
OVOC1654	240.7	4.2e-69	0.845193	CAMK/RAD53 protein kinase	ePK	CAMK/RAD53	2	full
OVOC2717	45.5	1.6e-11	0.615749	CAMK/TRBL protein kinase	ePK	CAMK/TRBL	2	full
OVOC11096	234.2	4.1e-67	0.849833	CAMK/TSSK protein kinase	ePK	CAMK/TSSK	2	full
OVOC11279	203.5	7e-58	0.771158	CAMK/TSSK protein kinase	ePK	CAMK/TSSK	2	full
OVOC12074	216.6	7.7e-62	0.814509	CAMK/TSSK protein kinase	ePK	CAMK/TSSK	2	full
OVOC10395	57.9	4.8e-14	0.699572	CK1 protein kinase	ePK	CK1	1	partial
OVOC11320	45.6	1.5e-11	0.691316	CK1 protein kinase	ePK	CK1	1	partial
OVOC2101	-12.6	1.1e-07	0.580547	CK1 protein kinase	ePK	CK1	1	partial
OVOC2370	94.7	4e-25	0.749079	CK1 protein kinase	ePK	CK1	1	partial
OVOC2942	-20.2	3.6e-07	0.580583	CK1 protein kinase	ePK	CK1	1	partial
OVOC3322	98.8	2.2e-26	0.746938	CK1 protein kinase	ePK	CK1	1	partial
OVOC7220	50.2	7.6e-12	0.668958	CK1 protein kinase	ePK	CK1	1	partial
OVOC7379	62.1	2.5e-15	0.707233	CK1 protein kinase	ePK	CK1	1	partial
OVOC8329	53.7	8.4e-13	0.740446	CK1 protein kinase	ePK	CK1	1	partial
OVOC8481	75.3	2.7e-19	0.732569	CK1/CK1/CK1-A protein kinase	ePK	CK1/CK1/CK1-A	3	full
OVOC8483	67.3	7.1e-17	0.744169	CK1/CK1/CK1-A protein kinase	ePK	CK1/CK1/CK1-A	3	full
OVOC4494a	91.3	4.2e-24	0.751156	CK1/CK1/CK1-D protein kinase	ePK	CK1/CK1/CK1-D	3	full
OVOC4494b	91.3	4.2e-24	0.751156	CK1/CK1/CK1-D protein kinase	ePK	CK1/CK1/CK1-D	3	full
OVOC581	83	1.3e-21	0.730542	CK1/CK1/CK1-G protein kinase	ePK	CK1/CK1/CK1-G	3	full
OVOC2593	106.5	1.1e-28	0.756152	CK1/TTBK protein kinase	ePK	CK1/TTBK	2	full
OVOC6251	92.9	1.4e-24	0.716063	CK1/TTBK protein kinase	ePK	CK1/TTBK	2	full
OVOC10025	-8.7	6.2e-08	0.684828	CK1/TTBKL protein kinase	ePK	CK1/TTBKL	2	full
OVOC12716	33.2	1e-10	0.69811	CK1/TTBKL protein kinase	ePK	CK1/TTBKL	2	full
OVOC1904	-13.9	1.4e-07	0.528453	CK1/TTBKL protein kinase	ePK	CK1/TTBKL	2	full
OVOC2082	70.7	6.4e-18	0.730877	CK1/TTBKL protein kinase	ePK	CK1/TTBKL	2	full
OVOC6183	79.5	1.4e-20	0.715686	CK1/TTBKL protein kinase	ePK	CK1/TTBKL	2	full
OVOC7444	26.6	2.8e-10	0.679491	CK1/TTBKL protein kinase	ePK	CK1/TTBKL	2	full
OVOC7724	76.8	9.2e-20	0.707104	CK1/TTBKL protein kinase	ePK	CK1/TTBKL	2	full
OVOC8387	22.5	5.2e-10	0.667357	CK1/TTBKL protein kinase	ePK	CK1/TTBKL	2	full
OVOC8863	28.3	2.2e-10	0.685103	CK1/TTBKL protein kinase	ePK	CK1/TTBKL	2	full
OVOC10922	13.8	2e-09	0.626124	CK1/VRK protein kinase	ePK	CK1/VRK	2	full
OVOC10205	47.1	1.2e-11	0.708781	CK1/WORM6 protein kinase	ePK	CK1/WORM6	2	full
OVOC10542	25.1	3.5e-10	0.706848	CK1/WORM6 protein kinase	ePK	CK1/WORM6	2	full
OVOC10546	60.6	7.2e-15	0.689959	CK1/WORM6 protein kinase	ePK	CK1/WORM6	2	full
OVOC11369	17.6	1.1e-09	0.666566	CK1/WORM6 protein kinase	ePK	CK1/WORM6	2	full
OVOC12137	29.4	1.8e-10	0.658894	CK1/WORM6 protein kinase	ePK	CK1/WORM6	2	full
OVOC2497	42.9	2.3e-11	0.684632	CK1/WORM6 protein kinase	ePK	CK1/WORM6	2	full
OVOC6477	-12.8	1.2e-07	0.682312	CK1/WORM6 protein kinase	ePK	CK1/WORM6	2	full
OVOC6596	41	3.1e-11	0.675201	CK1/WORM6 protein kinase	ePK	CK1/WORM6	2	full
OVOC6659	60.9	6e-15	0.727734	CK1/WORM6 protein kinase	ePK	CK1/WORM6	2	full
OVOC7296	44.7	1.8e-11	0.693613	CK1/WORM6 protein kinase	ePK	CK1/WORM6	2	full
OVOC8560	27.5	2.4e-10	0.679082	CK1/WORM6 protein kinase	ePK	CK1/WORM6	2	full
OVOC9047	-24.5	6.9e-07	0.637232	CK1/WORM6 protein kinase	ePK	CK1/WORM6	2	full
OVOC9782	50.8	6.2e-12	0.703538	CK1/WORM6 protein kinase	ePK	CK1/WORM6	2	full
OVOC10943	301.8	1.8e-87	0.88557	CMGC/CDK protein kinase	ePK	CMGC/CDK	2	partial
OVOC11740	243.6	5.7e-70	0.88156	CMGC/CDK protein kinase	ePK	CMGC/CDK	2	partial
OVOC3853	242.4	1.3e-69	0.849773	CMGC/CDK protein kinase	ePK	CMGC/CDK	2	partial
OVOC4780	276.4	7.7e-80	0.888998	CMGC/CDK protein kinase	ePK	CMGC/CDK	2	partial
OVOC10864	333.3	6e-97	0.897569	CMGC/CDK/CDC2 protein kinase	ePK	CMGC/CDK/CDC2	3	full
OVOC2777	271.8	1.9e-78	0.881123	CMGC/CDK/CDC2 protein kinase	ePK	CMGC/CDK/CDC2	3	full
OVOC5709	200.4	6e-57	0.83217	CMGC/CDK/CDC2 protein kinase	ePK	CMGC/CDK/CDC2	3	full
OVOC5720	213.6	6.1e-61	0.846182	CMGC/CDK/CDC2 protein kinase	ePK	CMGC/CDK/CDC2	3	full
OVOC5721	320.8	3.5e-93	0.891911	CMGC/CDK/CDC2 protein kinase	ePK	CMGC/CDK/CDC2	3	full
OVOC9666	239.3	1.1e-68	0.788563	CMGC/CDK/CDK10 protein kinase	ePK	CMGC/CDK/CDK10	3	full
OVOC2828	269.3	1.1e-77	0.877282	CMGC/CDK/CDK4 protein kinase	ePK	CMGC/CDK/CDK4	3	full
OVOC7705	282.1	1.5e-81	0.897671	CMGC/CDK/CDK5 protein kinase	ePK	CMGC/CDK/CDK5	3	full
OVOC2521	311.7	1.8e-90	0.891799	CMGC/CDK/CDK7 protein kinase	ePK	CMGC/CDK/CDK7	3	full
OVOC2612	235.9	1.2e-67	0.876795	CMGC/CDK/CDK8 protein kinase	ePK	CMGC/CDK/CDK8	3	full
OVOC2385	228	2.8e-65	0.848456	CMGC/CDK/CDK9 protein kinase	ePK	CMGC/CDK/CDK9	3	full
OVOC8570	307	4.9e-89	0.912932	CMGC/CDK/CRK7 protein kinase	ePK	CMGC/CDK/CRK7	3	full
OVOC6227	316.7	5.6e-92	0.882193	CMGC/CDKL protein kinase	ePK	CMGC/CDKL	2	full
OVOC668	231.1	3.3e-66	0.839409	CMGC/CK2 protein kinase	ePK	CMGC/CK2	2	full
OVOC3510	211.2	3.2e-60	0.810277	CMGC/CLK protein kinase	ePK	CMGC/CLK	2	full
OVOC4504	234.8	2.6e-67	0.804861	CMGC/DYRK/DYRK1 protein kinase	ePK	CMGC/DYRK/DYRK1	3	full
OVOC4687	252.4	1.3e-72	0.784321	CMGC/DYRK/DYRK2 protein kinase	ePK	CMGC/DYRK/DYRK2	3	full
OVOC5663	219.3	1.2e-62	0.763735	CMGC/DYRK/HIPK protein kinase	ePK	CMGC/DYRK/HIPK	3	full
OVOC132	163.8	6.3e-46	0.78463	CMGC/DYRK/PRP4 protein kinase	ePK	CMGC/DYRK/PRP4	3	full
OVOC10661	159.1	1.6e-44	0.762641	CMGC/GSK protein kinase	ePK	CMGC/GSK	2	full
OVOC3893	277.4	3.8e-80	0.847623	CMGC/GSK protein kinase	ePK	CMGC/GSK	2	full
OVOC6643	102.3	1.9e-27	0.769559	CMGC/GSK protein kinase	ePK	CMGC/GSK	2	full
OVOC665	260.7	4.2e-75	0.851602	CMGC/GSK protein kinase	ePK	CMGC/GSK	2	full
OVOC8748	175.4	2e-49	0.758076	CMGC/GSK protein kinase	ePK	CMGC/GSK	2	full
OVOC10252	286.1	9.7e-83	0.90041	CMGC/MAPK protein kinase	ePK	CMGC/MAPK	2	partial
OVOC9100	304.2	3.3e-88	0.881019	CMGC/MAPK/ERK1 protein kinase	ePK	CMGC/MAPK/ERK1	3	full
OVOC7582	300.1	5.6e-87	0.885976	CMGC/MAPK/ERK7 protein kinase	ePK	CMGC/MAPK/ERK7	3	full
OVOC4099a	294.4	3e-85	0.861534	CMGC/MAPK/JNK protein kinase	ePK	CMGC/MAPK/JNK	3	full
OVOC4099b	125.7	1.9e-34	0.566583	CMGC/MAPK/JNK protein kinase	ePK	CMGC/MAPK/JNK	3	full
OVOC5272a	279.8	7.2e-81	0.859034	CMGC/MAPK/JNK protein kinase	ePK	CMGC/MAPK/JNK	3	full
OVOC5272b	284.7	2.4e-82	0.861103	CMGC/MAPK/JNK protein kinase	ePK	CMGC/MAPK/JNK	3	full
OVOC8197	249.2	1.2e-71	0.888542	CMGC/MAPK/NMO protein kinase	ePK	CMGC/MAPK/NMO	3	full
OVOC4074	237.5	4.1e-68	0.870693	CMGC/MAPK/P38 protein kinase	ePK	CMGC/MAPK/P38	3	full
OVOC4160a	286.2	8.9e-83	0.856151	CMGC/MAPK/P38 protein kinase	ePK	CMGC/MAPK/P38	3	full
OVOC4160b	103.6	8.3e-28	0.630236	CMGC/MAPK/P38 protein kinase	ePK	CMGC/MAPK/P38	3	full
OVOC1429	279.5	9e-81	0.86979	CMGC/RCK/MAK protein kinase	ePK	CMGC/RCK/MAK	3	full
OVOC8306	121.1	4.5e-33	0.790842	CMGC/SRPK protein kinase	ePK	CMGC/SRPK	2	full
OVOC11205	301.8	1.7e-87	0.917677	Other/AUR protein kinase	ePK	Other/AUR	2	full
OVOC3441	298.3	2e-86	0.871235	Other/AUR protein kinase	ePK	Other/AUR	2	full
OVOC3777	300.7	3.7e-87	0.867468	Other/AUR protein kinase	ePK	Other/AUR	2	full
OVOC7629	20.2	7.5e-10	0.697904	Other/BUB protein kinase	ePK	Other/BUB	2	full
OVOC11910	-86.5	0.009	0.542122	Other/BUD32 protein kinase	ePK	Other/BUD32	2	full
OVOC8198	253.8	4.8e-73	0.887153	Other/CAMKK/CAMKK-META protein kinase	ePK	Other/CAMKK/CAMKK-META	3	full
OVOC1780	144.8	3.2e-40	0.79192	Other/CDC7 protein kinase	ePK	Other/CDC7	2	full
OVOC3268	149.7	1.1e-41	0.787875	Other/CDC7 protein kinase	ePK	Other/CDC7	2	full
OVOC10369	-36.2	4.2e-06	0.565014	Other/HASPIN protein kinase	ePK	Other/HASPIN	2	full
OVOC7554	135.3	2.3e-37	0.738765	Other/IKK protein kinase	ePK	Other/IKK	2	full
OVOC10241	180.6	5.2e-51	0.83275	Other/IRE protein kinase	ePK	Other/IRE	2	full
OVOC4473	126.8	8.7e-35	0.748354	Other/NAK/BIKE protein kinase	ePK	Other/NAK/BIKE	3	full
OVOC2655	132.7	1.4e-36	0.786945	Other/NAK/GAK protein kinase	ePK	Other/NAK/GAK	3	full
OVOC9132	169	1.6e-47	0.777898	Other/NAK/MPSK protein kinase	ePK	Other/NAK/MPSK	3	full
OVOC2429	308.5	1.7e-89	0.896849	Other/NEK/NEK6 protein kinase	ePK	Other/NEK/NEK6	3	full
OVOC2431	313.6	4.9e-91	0.89847	Other/NEK/NEK6 protein kinase	ePK	Other/NEK/NEK6	3	full
OVOC708	277.7	3.2e-80	0.846394	Other/NEK/NEK8 protein kinase	ePK	Other/NEK/NEK8	3	full
OVOC11039	46.8	1.3e-11	0.665718	Other/NKF2 protein kinase	ePK	Other/NKF2	2	full
OVOC756	75.9	1.7e-19	0.658646	Other/NRBP protein kinase	ePK	Other/NRBP	2	full
OVOC2916	194.4	3.7e-55	0.836779	Other/PEK protein kinase	ePK	Other/PEK	2	partial
OVOC4405	210.3	6.1e-60	0.842393	Other/PEK protein kinase	ePK	Other/PEK	2	partial
OVOC3516	261.8	2e-75	0.873572	Other/PEK/GCN2 protein kinase	ePK	Other/PEK/GCN2	3	full
OVOC12361	241.1	3.3e-69	0.836935	Other/PLK protein kinase	ePK	Other/PLK	2	partial
OVOC6373	281.6	2.2e-81	0.901867	Other/PLK/PLK1 protein kinase	ePK	Other/PLK/PLK1	3	full
OVOC11711	-21.6	4.5e-07	0.603301	Other/SCY1 protein kinase	ePK	Other/SCY1	2	full
OVOC2111	47.5	1.2e-11	0.669764	Other/SCY1 protein kinase	ePK	Other/SCY1	2	full
OVOC9145	-85.6	0.0079	0.41525	Other/SCY1 protein kinase	ePK	Other/SCY1	2	full
OVOC8471	-97	0.045	0.457208	Other/SLOB protein kinase	ePK	Other/SLOB	2	full
OVOC4669	-14.7	1.5e-07	0.623728	Other/TBCK protein kinase	ePK	Other/TBCK	2	full
OVOC8632	240.3	5.9e-69	0.811871	Other/TLK protein kinase	ePK	Other/TLK	2	full
OVOC6636	193.3	8.2e-55	0.776709	Other/TTK protein kinase	ePK	Other/TTK	2	full
OVOC4865	222.6	1.2e-63	0.835356	Other/ULK/ULK protein kinase	ePK	Other/ULK/ULK	3	full
OVOC5520	175	2.7e-49	0.760275	Other/ULK/ULK protein kinase	ePK	Other/ULK/ULK	3	full
OVOC8241	253.3	7.1e-73	0.791463	Other/ULK/ULK protein kinase	ePK	Other/ULK/ULK	3	full
OVOC11047	22.9	4.9e-10	0.634825	Other/VPS15 protein kinase	ePK	Other/VPS15	2	full
OVOC6474	153.1	1e-42	0.801042	Other/WEE/MYT1 protein kinase	ePK	Other/WEE/MYT1	3	full
OVOC4120	240.5	4.9e-69	0.897969	Other/WNK protein kinase	ePK	Other/WNK	2	full
OVOC11127	-146.1	82	0.324275	PAB-dependent Poly(A) specific ribonuclease subunit	notpk		0
OVOC8412	-48.2	2.6e-05	0.511524	PAB-dependent Poly(A) specific ribonuclease subunit	notpk		0
OVOC10126	-143.8	57	0.419118	protein kinase subdomain-containing protein	twilight
OVOC10244	-146.5	87	0.413317	protein kinase subdomain-containing protein	twilight
OVOC10295	-144.3	62	0.434277	protein kinase subdomain-containing protein	twilight
OVOC10607	-140.2	33	0.402694	protein kinase subdomain-containing protein	twilight
OVOC10664	-146.3	84	0.409264	protein kinase subdomain-containing protein	twilight
OVOC10751	-135.9	17	0.468701	protein kinase subdomain-containing protein	twilight
OVOC11226	-78.8	0.0028	0.481752	protein kinase subdomain-containing protein	twilight
OVOC11396	-141.6	41	0.414971	protein kinase subdomain-containing protein	twilight
OVOC11416	-136.9	20	0.402159	protein kinase subdomain-containing protein	twilight
OVOC11703	-134	13	0.439865	protein kinase subdomain-containing protein	twilight
OVOC12175	-143	51	0.419223	protein kinase subdomain-containing protein	twilight
OVOC13445	-136.6	19	0.421526	protein kinase subdomain-containing protein	twilight
OVOC1858	-133.3	12	0.434449	protein kinase subdomain-containing protein	twilight
OVOC267	-139.7	31	0.423368	protein kinase subdomain-containing protein	twilight
OVOC2754	-141.6	41	0.406113	protein kinase subdomain-containing protein	twilight
OVOC280	-143.2	53	0.418466	protein kinase subdomain-containing protein	twilight
OVOC3131	-146.7	89	0.429962	protein kinase subdomain-containing protein	twilight
OVOC3189	-147	93	0.413216	protein kinase subdomain-containing protein	twilight
OVOC3564	-124.6	3	0.465799	protein kinase subdomain-containing protein	twilight
OVOC3585	-140.9	37	0.444716	protein kinase subdomain-containing protein	twilight
OVOC48	-146.8	91	0.419433	protein kinase subdomain-containing protein	twilight
OVOC4837	-146.7	89	0.423908	protein kinase subdomain-containing protein	twilight
OVOC500	-144.4	63	0.40534	protein kinase subdomain-containing protein	twilight
OVOC6399	-145	70	0.40728	protein kinase subdomain-containing protein	twilight
OVOC6485	-145.8	78	0.443269	protein kinase subdomain-containing protein	twilight
OVOC6733	-144.7	66	0.4157	protein kinase subdomain-containing protein	twilight
OVOC6736	-145.4	73	0.454153	protein kinase subdomain-containing protein	twilight
OVOC7075	-146.5	87	0.401583	protein kinase subdomain-containing protein	twilight
OVOC7204	-92.3	0.022	0.435322	protein kinase subdomain-containing protein	twilight
OVOC8073	-74.3	0.0014	0.567599	protein kinase subdomain-containing protein	twilight
OVOC8636	-144.4	63	0.409751	protein kinase subdomain-containing protein	twilight
OVOC8724	-138.2	25	0.426005	protein kinase subdomain-containing protein	twilight
OVOC9084	-141	38	0.438913	protein kinase subdomain-containing protein	twilight
OVOC9130	-144.7	66	0.44213	protein kinase subdomain-containing protein	twilight
OVOC9151	-140.4	34	0.42139	protein kinase subdomain-containing protein	twilight
OVOC10698	25.4	3.3e-10	0.679823	RGC/RGC protein kinase	ePK	RGC/RGC	2	full
OVOC11537	48.7	9.5e-12	0.741824	RGC/RGC protein kinase	ePK	RGC/RGC	2	full
OVOC1228	27.6	2.4e-10	0.711145	RGC/RGC protein kinase	ePK	RGC/RGC	2	full
OVOC2441	32	1.2e-10	0.643274	RGC/RGC protein kinase	ePK	RGC/RGC	2	full
OVOC2737	22.2	5.5e-10	0.646703	RGC/RGC protein kinase	ePK	RGC/RGC	2	full
OVOC385	58.4	3.3e-14	0.715412	RGC/RGC protein kinase	ePK	RGC/RGC	2	full
OVOC10452	19.2	8.6e-10	0.674678	serine/threonine protein kinase	ePK		0	unclassified
OVOC11976	31.7	1.3e-10	0.751961	serine/threonine protein kinase	ePK		0	unclassified
OVOC1950	213.7	6e-61	0.83342	serine/threonine protein kinase	ePK		0	unclassified
OVOC3452	183.3	8.3e-52	0.814351	serine/threonine protein kinase	ePK		0	unclassified
OVOC3849	44.5	1.8e-11	0.675822	serine/threonine protein kinase	ePK		0	unclassified
OVOC4096	136.7	8.9e-38	0.754943	serine/threonine protein kinase	ePK		0	unclassified
OVOC5862	-17.1	2.3e-07	0.561795	serine/threonine protein kinase	ePK		0	unclassified
OVOC6774	-48.5	2.7e-05	0.536082	serine/threonine protein kinase	ePK		0	unclassified
OVOC10158a	265.2	1.9e-76	0.880869	STE/STE11/ASK protein kinase	ePK	STE/STE11/ASK	3	full
OVOC10158b	265.2	1.9e-76	0.880869	STE/STE11/ASK protein kinase	ePK	STE/STE11/ASK	3	full
OVOC11755	300.9	3.2e-87	0.858951	STE/STE11/MEKK2 protein kinase	ePK	STE/STE11/MEKK2	3	full
OVOC6502	235.7	1.4e-67	0.871434	STE/STE11/MEKK4 protein kinase	ePK	STE/STE11/MEKK4	3	full
OVOC5982	260.1	6.4e-75	0.858649	STE/STE20/FRAY protein kinase	ePK	STE/STE20/FRAY	3	full
OVOC7155	316.7	5.8e-92	0.883716	STE/STE20/KHS protein kinase	ePK	STE/STE20/KHS	3	full
OVOC3059	305.4	1.4e-88	0.869558	STE/STE20/MSN protein kinase	ePK	STE/STE20/MSN	3	full
OVOC3710	341.3	2.3e-99	0.874802	STE/STE20/MST protein kinase	ePK	STE/STE20/MST	3	full
OVOC2736	314.4	2.8e-91	0.899772	STE/STE20/PAKA protein kinase	ePK	STE/STE20/PAKA	3	full
OVOC3884	332.2	1.2e-96	0.894776	STE/STE20/PAKA protein kinase	ePK	STE/STE20/PAKA	3	full
OVOC5913	293.4	6e-85	0.829034	STE/STE20/PAKB protein kinase	ePK	STE/STE20/PAKB	3	full
OVOC9524	299	1.2e-86	0.847196	STE/STE20/SLK protein kinase	ePK	STE/STE20/SLK	3	full
OVOC9120	46.1	1.4e-11	0.505245	STE/STE20/STLK protein kinase	ePK	STE/STE20/STLK	3	full
OVOC7976	250.8	3.9e-72	0.822037	STE/STE20/TAO protein kinase	ePK	STE/STE20/TAO	3	full
OVOC3635	341.9	1.5e-99	0.901232	STE/STE20/YSK protein kinase	ePK	STE/STE20/YSK	3	full
OVOC695a	180.1	7.7e-51	0.783997	STE/STE7 protein kinase	ePK	STE/STE7	2	partial
OVOC695b	180.1	7.7e-51	0.783997	STE/STE7 protein kinase	ePK	STE/STE7	2	partial
OVOC988	214.7	3e-61	0.802889	STE/STE7/MEK1 protein kinase	ePK	STE/STE7/MEK1	3	full
OVOC5131	209.8	8.8e-60	0.766502	STE/STE7/MEK3 protein kinase	ePK	STE/STE7/MEK3	3	full
OVOC3926	206.1	1.1e-58	0.774225	STE/STE7/MEK4 protein kinase	ePK	STE/STE7/MEK4	3	full
OVOC4036	161.6	2.9e-45	0.758705	STE/STE7/MEK4 protein kinase	ePK	STE/STE7/MEK4	3	full
OVOC3423a	200.7	4.8e-57	0.784834	STE/STE7/MEK7 protein kinase	ePK	STE/STE7/MEK7	3	full
OVOC3423b	200.7	4.8e-57	0.784834	STE/STE7/MEK7 protein kinase	ePK	STE/STE7/MEK7	3	full
OVOC5440a	222.6	1.2e-63	0.77961	STE/STE7/MEK7 protein kinase	ePK	STE/STE7/MEK7	3	full
OVOC5440b	222.6	1.2e-63	0.77961	STE/STE7/MEK7 protein kinase	ePK	STE/STE7/MEK7	3	full
OVOC10095	-140.3	34	0.374237	subthreshold	notpk
OVOC10096	-137.9	23	0.39601	subthreshold	notpk
OVOC10188	-144.7	66	0.259849	subthreshold	notpk
OVOC10201	-144	60	0.372931	subthreshold	notpk
OVOC1023	-145.1	71	0.300968	subthreshold	notpk
OVOC10318	-146	80	0.394934	subthreshold	notpk
OVOC10345	-138.2	25	0.352042	subthreshold	notpk
OVOC10359	-131.5	8.8	0.310371	subthreshold	notpk
OVOC10396	-141.6	41	0.384395	subthreshold	notpk
OVOC10480	-146.2	84	0.337386	subthreshold	notpk
OVOC10550	-139.4	30	0.294928	subthreshold	notpk
OVOC10578	-141.3	39	0.361351	subthreshold	notpk
OVOC10628	-146.8	91	0.290129	subthreshold	notpk
OVOC10637	-137.9	24	0.338292	subthreshold	notpk
OVOC10675	-145.1	70	0.383337	subthreshold	notpk
OVOC10787	-145.5	75	0.281575	subthreshold	notpk
OVOC10809	-146.9	92	0.316735	subthreshold	notpk
OVOC10811	-145.8	78	0.337055	subthreshold	notpk
OVOC10830	-145.1	70	0.345569	subthreshold	notpk
OVOC10881	-141.2	39	0.34011	subthreshold	notpk
OVOC10925	-146.7	90	0.351739	subthreshold	notpk
OVOC10939	-145.6	75	0.304761	subthreshold	notpk
OVOC11032	-147.4	99	0.298289	subthreshold	notpk
OVOC11087	-143.4	54	0.265489	subthreshold	notpk
OVOC11099	-138.4	25	0.348894	subthreshold	notpk
OVOC11105	-138.5	26	0.302643	subthreshold	notpk
OVOC11160	-142.4	46	0.357903	subthreshold	notpk
OVOC11219	-146.2	83	0.390451	subthreshold	notpk
OVOC1127	-137.6	22	0.329028	subthreshold	notpk
OVOC11294	-138.9	27	0.297716	subthreshold	notpk
OVOC11332	-141.8	42	0.386445	subthreshold	notpk
OVOC11348	-141.6	41	0.319698	subthreshold	notpk
OVOC11352	-142.3	46	0.387452	subthreshold	notpk
OVOC11431	-141.7	42	0.31505	subthreshold	notpk
OVOC11436	-146.5	87	0.317495	subthreshold	notpk
OVOC11458	-144.9	68	0.359255	subthreshold	notpk
OVOC11483	-137.4	22	0.36265	subthreshold	notpk
OVOC11546	-131.8	9.3	0.323655	subthreshold	notpk
OVOC11548	-143.1	51	0.390839	subthreshold	notpk
OVOC11610	-147.4	100	0.397726	subthreshold	notpk
OVOC11684	-141.5	41	0.337875	subthreshold	notpk
OVOC11717	-140.7	36	0.25115	subthreshold	notpk
OVOC11870	-146.2	83	0.375158	subthreshold	notpk
OVOC1188	-145.8	79	0.274623	subthreshold	notpk
OVOC11946	-141.4	40	0.341227	subthreshold	notpk
OVOC11948	-136.7	19	0.302151	subthreshold	notpk
OVOC12111	-139.8	31	0.248506	subthreshold	notpk
OVOC12141	-139.9	32	0.202002	subthreshold	notpk
OVOC12187	-146.7	90	0.330198	subthreshold	notpk
OVOC12211	-135.4	16	0.323433	subthreshold	notpk
OVOC12260	-146	81	0.380826	subthreshold	notpk
OVOC12265	-135.6	16	0.322185	subthreshold	notpk
OVOC12276	-146.4	86	0.360282	subthreshold	notpk
OVOC12478	-144.2	61	0.378128	subthreshold	notpk
OVOC12555	-141.5	40	0.309008	subthreshold	notpk
OVOC12601	-138.9	27	0.334682	subthreshold	notpk
OVOC1262	-143.7	57	0.308689	subthreshold	notpk
OVOC1313	-133.5	12	0.363133	subthreshold	notpk
OVOC13436	-144.9	69	0.25204	subthreshold	notpk
OVOC13478	-120.6	1.7	0.39653	subthreshold	notpk
OVOC1397	-147.1	95	0.290658	subthreshold	notpk
OVOC1543	-145.9	80	0.362062	subthreshold	notpk
OVOC1544	-136.1	18	0.395372	subthreshold	notpk
OVOC1564	-145.2	71	0.323197	subthreshold	notpk
OVOC1660	-142.2	45	0.39722	subthreshold	notpk
OVOC1663	-142.2	45	0.315225	subthreshold	notpk
OVOC1739	-141.5	40	0.376793	subthreshold	notpk
OVOC1746	-145.9	79	0.289061	subthreshold	notpk
OVOC181	-140.4	35	0.337699	subthreshold	notpk
OVOC1831	-141.1	38	0.356708	subthreshold	notpk
OVOC1839	-141.6	41	0.366156	subthreshold	notpk
OVOC1930	-146.8	91	0.292398	subthreshold	notpk
OVOC2006	-146.6	89	0.365384	subthreshold	notpk
OVOC2058	-145.1	70	0.309703	subthreshold	notpk
OVOC2132	-142.2	45	0.367835	subthreshold	notpk
OVOC2188	-145.3	72	0.286899	subthreshold	notpk
OVOC2266	-143.9	58	0.324582	subthreshold	notpk
OVOC2482	-146.7	89	0.348191	subthreshold	notpk
OVOC2622	-144.9	68	0.34235	subthreshold	notpk
OVOC2685	-145	69	0.301959	subthreshold	notpk
OVOC2773	-142.8	49	0.318006	subthreshold	notpk
OVOC2774	-145.8	78	0.307533	subthreshold	notpk
OVOC2845	-147.4	99	0.349118	subthreshold	notpk
OVOC2892	-143.8	57	0.285757	subthreshold	notpk
OVOC2910	-146.2	83	0.364486	subthreshold	notpk
OVOC2944	-145.7	77	0.272437	subthreshold	notpk
OVOC2978	-135.7	17	0.359575	subthreshold	notpk
OVOC306	-145.8	79	0.358601	subthreshold	notpk
OVOC3123	-147.1	95	0.319707	subthreshold	notpk
OVOC3217	-139.8	31	0.359563	subthreshold	notpk
OVOC3248	-143.6	56	0.261214	subthreshold	notpk
OVOC3290	-137.9	24	0.343314	subthreshold	notpk
OVOC3344	-144.5	65	0.268051	subthreshold	notpk
OVOC3422	-147.2	96	0.380216	subthreshold	notpk
OVOC3591	-145.4	74	0.346778	subthreshold	notpk
OVOC3680	-146.3	84	0.292545	subthreshold	notpk
OVOC3707	-144.2	62	0.3254	subthreshold	notpk
OVOC3729	-144.8	67	0.349028	subthreshold	notpk
OVOC3747	-145.4	73	0.314809	subthreshold	notpk
OVOC3751	-147.3	98	0.313611	subthreshold	notpk
OVOC3843	-147.3	99	0.351984	subthreshold	notpk
OVOC3985	-142.2	45	0.27626	subthreshold	notpk
OVOC4052	-145	69	0.358706	subthreshold	notpk
OVOC4108	-138.8	27	0.332634	subthreshold	notpk
OVOC4235	-147.4	100	0.291696	subthreshold	notpk
OVOC4247	-123.6	2.6	0.363659	subthreshold	notpk
OVOC429	-143.4	54	0.295288	subthreshold	notpk
OVOC4376	-146	80	0.385158	subthreshold	notpk
OVOC4490	-144.6	66	0.311025	subthreshold	notpk
OVOC4531	-143.7	57	0.300753	subthreshold	notpk
OVOC4542	-146.8	92	0.359524	subthreshold	notpk
OVOC4573	-144.5	65	0.328415	subthreshold	notpk
OVOC4606	-147.1	95	0.294468	subthreshold	notpk
OVOC4633	-144.3	63	0.270286	subthreshold	notpk
OVOC4760	-135.7	17	0.335275	subthreshold	notpk
OVOC4863	-143.2	52	0.279997	subthreshold	notpk
OVOC4936	-139.1	28	0.388579	subthreshold	notpk
OVOC4952	-141.3	39	0.357074	subthreshold	notpk
OVOC5037	-140	32	0.325486	subthreshold	notpk
OVOC5105	-147.2	97	0.270244	subthreshold	notpk
OVOC5209	-139.8	31	0.361607	subthreshold	notpk
OVOC5243	-145.9	80	0.357576	subthreshold	notpk
OVOC5244	-142.3	46	0.354735	subthreshold	notpk
OVOC5289	-146.2	84	0.294381	subthreshold	notpk
OVOC5483	-105.8	0.17	0.297264	subthreshold	notpk
OVOC5484	-135.3	16	0.209506	subthreshold	notpk
OVOC5517	-147.4	99	0.26401	subthreshold	notpk
OVOC553	-146.9	93	0.340443	subthreshold	notpk
OVOC5575	-145.2	71	0.379541	subthreshold	notpk
OVOC5597	-141.6	41	0.380204	subthreshold	notpk
OVOC5618	-145.2	72	0.287196	subthreshold	notpk
OVOC5727	-143	51	0.34951	subthreshold	notpk
OVOC579	-144.9	68	0.293651	subthreshold	notpk
OVOC5792	-146.5	87	0.311066	subthreshold	notpk
OVOC5953	-141.9	43	0.332691	subthreshold	notpk
OVOC604	-137.4	22	0.285659	subthreshold	notpk
OVOC6074	-144.2	62	0.300011	subthreshold	notpk
OVOC6177	-134.3	13	0.335798	subthreshold	notpk
OVOC6178	-141.6	41	0.337433	subthreshold	notpk
OVOC6190	-142.3	46	0.276712	subthreshold	notpk
OVOC6195	-136.4	19	0.360105	subthreshold	notpk
OVOC6228	-135.7	17	0.33209	subthreshold	notpk
OVOC6331	-134.1	13	0.335798	subthreshold	notpk
OVOC6381	-138.4	25	0.333667	subthreshold	notpk
OVOC6387	-138.3	25	0.310869	subthreshold	notpk
OVOC6418	-146.5	87	0.302739	subthreshold	notpk
OVOC643	-144.3	62	0.294167	subthreshold	notpk
OVOC6432	-137.3	21	0.323942	subthreshold	notpk
OVOC6488	-144.3	62	0.285155	subthreshold	notpk
OVOC6562	-139.7	31	0.344104	subthreshold	notpk
OVOC6653	-144.6	65	0.219008	subthreshold	notpk
OVOC6677	-115.1	0.72	0.261306	subthreshold	notpk
OVOC6697	-139.9	32	0.37023	subthreshold	notpk
OVOC6798	-122.5	2.2	0.345181	subthreshold	notpk
OVOC680	-146	81	0.289502	subthreshold	notpk
OVOC6837	-144.9	68	0.370396	subthreshold	notpk
OVOC685	-145	69	0.365265	subthreshold	notpk
OVOC7004	-145.9	79	0.289687	subthreshold	notpk
OVOC7029	-135.2	16	0.393737	subthreshold	notpk
OVOC7038	-143.5	55	0.328543	subthreshold	notpk
OVOC7039	-144.3	62	0.239576	subthreshold	notpk
OVOC7101	-145.7	77	0.273707	subthreshold	notpk
OVOC7180	-140.8	37	0.343455	subthreshold	notpk
OVOC7199	-144.5	64	0.303975	subthreshold	notpk
OVOC7255	-133.3	12	0.302851	subthreshold	notpk
OVOC7331	-138.3	25	0.344523	subthreshold	notpk
OVOC7340	-140.3	34	0.391079	subthreshold	notpk
OVOC7350	-145.3	73	0.316499	subthreshold	notpk
OVOC7393	-131.1	8.3	0.359905	subthreshold	notpk
OVOC7617	-141.1	38	0.255983	subthreshold	notpk
OVOC7644	-141.5	41	0.325906	subthreshold	notpk
OVOC7700	-138.7	26	0.389595	subthreshold	notpk
OVOC777	-138.5	26	0.377628	subthreshold	notpk
OVOC7774	-144.6	65	0.360194	subthreshold	notpk
OVOC8014	-141.4	40	0.305429	subthreshold	notpk
OVOC8078	-135.4	16	0.300683	subthreshold	notpk
OVOC810	-147.4	99	0.276688	subthreshold	notpk
OVOC8126	-144	60	0.376299	subthreshold	notpk
OVOC814	-143.9	59	0.271088	subthreshold	notpk
OVOC8288	-139.5	30	0.357108	subthreshold	notpk
OVOC8366	-142.1	44	0.319919	subthreshold	notpk
OVOC8377	-146.4	85	0.346572	subthreshold	notpk
OVOC8402	-144.3	63	0.308434	subthreshold	notpk
OVOC8409	-137.9	24	0.315695	subthreshold	notpk
OVOC8410	-141.5	41	0.309093	subthreshold	notpk
OVOC8411	-140.3	34	0.309093	subthreshold	notpk
OVOC842	-142.4	47	0.286929	subthreshold	notpk
OVOC8437	-142	44	0.305926	subthreshold	notpk
OVOC8442	-137.5	22	0.329833	subthreshold	notpk
OVOC846	-136.5	19	0.382543	subthreshold	notpk
OVOC8680	-146.6	88	0.394528	subthreshold	notpk
OVOC8694	-139.8	31	0.291155	subthreshold	notpk
OVOC8750	-133.4	12	0.386668	subthreshold	notpk
OVOC8842	-146.4	85	0.361311	subthreshold	notpk
OVOC8869	-146.4	86	0.242188	subthreshold	notpk
OVOC8897	-147.3	99	0.279554	subthreshold	notpk
OVOC8908	-143.7	57	0.286613	subthreshold	notpk
OVOC8925	-138.8	27	0.330731	subthreshold	notpk
OVOC9055	-145.9	79	0.37265	subthreshold	notpk
OVOC9067	-145	69	0.397413	subthreshold	notpk
OVOC9234	-147.1	95	0.328072	subthreshold	notpk
OVOC9254	-142.4	46	0.291964	subthreshold	notpk
OVOC9260	-145.5	75	0.365864	subthreshold	notpk
OVOC9261	-137.8	23	0.319626	subthreshold	notpk
OVOC9262	-141.6	41	0.385755	subthreshold	notpk
OVOC9274	-147.1	96	0.343164	subthreshold	notpk
OVOC9288	-140.8	37	0.369436	subthreshold	notpk
OVOC9394	-145.4	74	0.31066	subthreshold	notpk
OVOC9487	-133.2	11	0.279692	subthreshold	notpk
OVOC9548	-146.6	88	0.365607	subthreshold	notpk
OVOC9640	-141.4	40	0.361797	subthreshold	notpk
OVOC9724	-136	17	0.321296	subthreshold	notpk
OVOC9741	-145.2	72	0.29889	subthreshold	notpk
OVOC9757	-140.7	36	0.383809	subthreshold	notpk
OVOC978	-145.1	70	0.333437	subthreshold	notpk
OVOC9824	-146.6	89	0.222103	subthreshold	notpk
OVOC9973	-130.2	7.2	0.326976	subthreshold	notpk
OVOC1557	197.7	3.7e-56	0.818733	TK protein kinase	ePK	TK	1	partial
OVOC2809	126.5	1.1e-34	0.787143	TK protein kinase	ePK	TK	1	partial
OVOC7438	184.6	3.3e-52	0.810623	TK protein kinase	ePK	TK	1	partial
OVOC7963	221.7	2.2e-63	0.80458	TK protein kinase	ePK	TK	1	partial
OVOC8972	43.9	2e-11	0.827056	TK protein kinase	ePK	TK	1	partial
OVOC9434	74.2	5.8e-19	0.638937	TK protein kinase	ePK	TK	1	partial
OVOC9450	62.7	1.7e-15	0.469663	TK protein kinase	ePK	TK	1	partial
OVOC3514	213.4	7.3e-61	0.832602	TK/ABL protein kinase	ePK	TK/ABL	2	full
OVOC3196	205.3	2e-58	0.779431	TK/ACK protein kinase	ePK	TK/ACK	2	full
OVOC4544	194.8	2.9e-55	0.804347	TK/ACK protein kinase	ePK	TK/ACK	2	full
OVOC6775	169.7	1e-47	0.818281	TK/ALK protein kinase	ePK	TK/ALK	2	full
OVOC1531	152.3	1.8e-42	0.739727	TK/CSK protein kinase	ePK	TK/CSK	2	full
OVOC3333	78	4.3e-20	0.629867	TK/DDR protein kinase	ePK	TK/DDR	2	full
OVOC946	145.3	2.2e-40	0.759908	TK/EGFR protein kinase	ePK	TK/EGFR	2	full
OVOC11315	217	5.8e-62	0.807986	TK/EPH protein kinase	ePK	TK/EPH	2	full
OVOC1134	187.7	3.8e-53	0.84826	TK/FAK protein kinase	ePK	TK/FAK	2	full
OVOC1055	182.3	1.7e-51	0.816871	TK/FER protein kinase	ePK	TK/FER	2	full
OVOC10711	152.2	2e-42	0.809543	TK/FER protein kinase	ePK	TK/FER	2	full
OVOC11343	172.1	2e-48	0.814015	TK/FER protein kinase	ePK	TK/FER	2	full
OVOC116	188.7	2e-53	0.819186	TK/FER protein kinase	ePK	TK/FER	2	full
OVOC12118	112.1	2.3e-30	0.788728	TK/FER protein kinase	ePK	TK/FER	2	full
OVOC3631	208.6	2e-59	0.872686	TK/FER protein kinase	ePK	TK/FER	2	full
OVOC5829	161.4	3.3e-45	0.812812	TK/FER protein kinase	ePK	TK/FER	2	full
OVOC7	188.7	1.9e-53	0.81685	TK/FER protein kinase	ePK	TK/FER	2	full
OVOC7084	115.8	1.7e-31	0.689717	TK/FER protein kinase	ePK	TK/FER	2	full
OVOC8230	211.2	3.2e-60	0.814454	TK/FER protein kinase	ePK	TK/FER	2	full
OVOC8968	200.2	6.9e-57	0.806192	TK/FER protein kinase	ePK	TK/FER	2	full
OVOC5245	185.5	1.8e-52	0.771995	TK/FGFR protein kinase	ePK	TK/FGFR	2	full
OVOC8923	182.2	1.8e-51	0.819077	TK/INSR protein kinase	ePK	TK/INSR	2	full
OVOC4410	167.3	5.4e-47	0.780495	TK/KIN16 protein kinase	ePK	TK/KIN16	2	full
OVOC3194	160	8.7e-45	0.796557	TK/KIN6 protein kinase	ePK	TK/KIN6	2	full
OVOC4377	181.3	3.3e-51	0.832292	TK/MET protein kinase	ePK	TK/MET	2	full
OVOC9992a	166.8	7.7e-47	0.773428	TK/ROR protein kinase	ePK	TK/ROR	2	full
OVOC9992b	166.8	7.7e-47	0.773428	TK/ROR protein kinase	ePK	TK/ROR	2	full
OVOC2377	53.7	8.6e-13	0.72503	TK/RYK protein kinase	ePK	TK/RYK	2	full
OVOC562	193.5	7e-55	0.816088	TK/SRC protein kinase	ePK	TK/SRC	2	partial
OVOC4698	170.2	7.5e-48	0.77785	TKL/IRAK protein kinase	ePK	TKL/IRAK	2	full
OVOC11463	218.7	1.9e-62	0.805717	TKL/LISK/TESK protein kinase	ePK	TKL/LISK/TESK	3	full
OVOC410	141.2	4e-39	0.794152	TKL/LRRK protein kinase	ePK	TKL/LRRK	2	full
OVOC9214	254.6	2.9e-73	0.849708	TKL/MLK/HH498 protein kinase	ePK	TKL/MLK/HH498	3	full
OVOC7796	91.9	2.7e-24	0.628703	TKL/MLK/ILK protein kinase	ePK	TKL/MLK/ILK	3	full
OVOC1176	285.7	1.3e-82	0.848394	TKL/MLK/LZK protein kinase	ePK	TKL/MLK/LZK	3	full
OVOC12091	236	1.2e-67	0.846067	TKL/MLK/MLK protein kinase	ePK	TKL/MLK/MLK	3	full
OVOC1604	228.9	1.6e-65	0.820607	TKL/MLK/TAK1 protein kinase	ePK	TKL/MLK/TAK1	3	full
OVOC8965	165.4	2e-46	0.788743	TKL/RAF/KSR protein kinase	ePK	TKL/RAF/KSR	3	full
OVOC5241	257.1	5e-74	0.852288	TKL/RAF/RAF protein kinase	ePK	TKL/RAF/RAF	3	full
OVOC5468	146.2	1.2e-40	0.787478	TKL/STKR/STKR1 protein kinase	ePK	TKL/STKR/STKR1	3	full
OVOC8520	164.6	3.5e-46	0.819816	TKL/STKR/STKR1 protein kinase	ePK	TKL/STKR/STKR1	3	full
OVOC7830	135	2.9e-37	0.807466	TKL/STKR/STKR2 protein kinase	ePK	TKL/STKR/STKR2	3	full
