# Supplementary material for: Stage-Specific Transcriptome and Proteome Analyses of the Filarial Parasite Onchocerca volvulus and Its Wolbachia Endosymbiont
Source: mBio. 2016 Nov 23;7(6):e02028-16. doi: 10.1128/mBio.02028-16 (PMC5137501; doi:10.1128/mBio.02028-16)
Supplement: Table S2 — Filarial kinomes. Comparative analyses of the kinomes of the major filarial parasites and control organisms are shown. [file mbo006163100st2.xlsx]

## Sheet: Table S2
Table S2: Filarial kinomes
	FILARIAE						CONTROL
	O. volvulus	O. ochengi	B. malayi	L. loa	W. bancrofti	D. immitis	C. elegans	D. discoideum	S. cerevisiae	D. melanogaster	H. sapiens
AGC/AGC-UNIQUE	1	0	2	1	0	1	1	1	0	0	0
AGC/AKT	2	1	2	2	0	1	2	2	3	1	3
AGC/DMPK/CRIK	0	0	0	0	0	0	0	0	0	1	1
AGC/DMPK/GEK	1	1	1	2	1	1	1	0	0	1	4
AGC/DMPK/ROCK	1	1	1	1	0	1	1	0	0	1	2
AGC/GRK/BARK	2	1	0	1	0	1	1	0	0	1	2
AGC/GRK/GRK	1	1	4	2	1	4	1	0	0	1	5
AGC/MAST/MAST	1	1	2	1	0	1	1	5	0	1	4
AGC/MAST/MASTL	0	0	0	0	0	0	0	0	0	1	1
AGC/NDR**	0	0	0	0	0	0	0	6	2	0	0
AGC/NDR/LATS	1	1	1	1	1	1	1	0	0	1	2
AGC/NDR/NDR	1	1	1	1	1	1	1	0	1	1	2
AGC/NDR/RER	0	0	0	0	0	0	0	0	1	0	0
AGC/PDK1	2	2	8	1	1	2	2	2	3	1	1
AGC/PKA	3	1	2	2	1	2	2	3	3	4	5
AGC/PKC**	0	0	0	0	0	0	0	0	1	0	0
AGC/PKC/PKCA	1	1	3	1	1	1	1	0	0	2	3
AGC/PKC/PKCD	1	1	0	0	1	0	1	0	0	1	2
AGC/PKC/PKCH	2	1	1	1	0	1	1	0	0	1	2
AGC/PKC/PKCI	1	1	1	1	1	1	1	0	0	1	2
AGC/PKG	1	2	5	1	0	1	2	0	0	3	2
AGC/PKN	1	1	2	1	1	1	1	0	0	1	3
AGC/RSK**	0	0	0	0	0	0	0	0	2	0	0
AGC/RSK/MSK	1	1	1	1	1	1	1	0	0	1	2
AGC/RSK/RSKP70	1	1	1	1	1	1	2	0	1	1	2
AGC/RSK/RSKP90	1	1	1	1	1	1	1	0	0	1	4
AGC/RSKL	0	0	0	0	0	0	1	0	0	1	2
AGC/RSKR	0	0	0	0	0	0	1	0	0	1	1
AGC/SGK	0	0	0	0	0	0	1	2	0	0	3
AGC/YANK	1	1	1	1	1	1	1	0	0	1	3
ATYPICAL/ABC1/ABC1-A	1	1	1	1	0	1	1	1	1	1	2
ATYPICAL/ABC1/ABC1-B	1	1	1	1	1	1	1	1	1	1	1
ATYPICAL/ABC1/ABC1-C	1	0	1	1	0	1	1	1	1	0	1
ATYPICAL/ABC1/ABC1-D	0	0	0	0	0	0	0	1	0	1	1
ATYPICAL/AFK	0	0	0	0	0	0	0	4	0	0	0
ATYPICAL/ALPHA**	0	0	0	0	0	0	0	1	0	0	3
ATYPICAL/ALPHA/CHAK	0	0	0	0	0	0	0	0	0	0	2
ATYPICAL/ALPHA/EEF2K	0	0	0	0	0	0	1	0	0	0	1
ATYPICAL/ALPHA/MHCK	0	0	0	0	0	0	0	4	0	0	0
ATYPICAL/ALPHA/VWL	0	0	0	0	0	0	0	1	0	0	0
ATYPICAL/BAZ	0	0	0	0	0	0	0	0	0	0	2
ATYPICAL/BCR	0	0	0	0	0	0	0	0	0	1	2
ATYPICAL/BLVRA	0	0	0	0	0	0	0	0	0	0	1
ATYPICAL/BRD	0	0	0	0	0	0	3	2	0	0	4
ATYPICAL/COL4A3BP	0	0	0	0	0	0	0	0	0	0	1
ATYPICAL/FAST	0	0	0	0	0	0	0	0	0	0	1
ATYPICAL/G11	0	0	0	0	0	0	0	1	0	0	1
ATYPICAL/GTF2F1	0	0	0	0	0	0	0	0	0	0	1
ATYPICAL/HISK	0	0	0	0	0	0	0	13	1	0	0
ATYPICAL/PDHK/BCKDK	0	0	0	0	0	0	0	0	0	0	1
ATYPICAL/PDHK/PDHK	0	0	0	0	0	0	2	0	1	1	4
ATYPICAL/PIKK/ATM	0	0	0	0	0	0	1	0	1	1	1
ATYPICAL/PIKK/ATR	0	0	0	0	0	0	1	1	1	1	1
ATYPICAL/PIKK/DNAPK	0	0	0	0	0	0	0	1	0	0	1
ATYPICAL/PIKK/FRAP	0	0	0	0	0	0	1	1	2	1	1
ATYPICAL/PIKK/SMG1	0	0	0	0	0	0	1	1	0	1	1
ATYPICAL/PIKK/TRRAP	1	1	5	0	0	1	1	1	1	1	1
ATYPICAL/RIO**	1	1	1	1	1	1	0	0	0	0	0
ATYPICAL/RIO/RIO1	1	1	1	1	1	1	1	1	1	1	1
ATYPICAL/RIO/RIO2	1	1	1	1	1	1	1	1	1	1	1
ATYPICAL/RIO/RIO3	0	0	0	0	1	0	1	0	0	1	1
ATYPICAL/TAF1	0	0	0	0	0	0	1	1	1	1	2
ATYPICAL/TIF1	0	0	0	0	0	0	0	0	0	1	4
CAK/FMP29	0	0	0	0	0	0	0	0	1	0	0
CAMK/CAMK-UNIQUE	1	0	1	2	1	2	0	0	4	0	1
CAMK/CAMK1	1	1	2	1	1	1	1	8	4	1	5
CAMK/CAMK2	2	1	2	2	1	1	1	0	0	1	4
CAMK/CAMKL**	2	0	0	1	1	0	0	1	0	0	0
CAMK/CAMKL/AMPK	1	1	2	1	1	1	2	1	1	1	2
CAMK/CAMKL/BRSK	1	1	1	0	1	1	1	1	0	1	2
CAMK/CAMKL/CHK1	1	1	1	1	1	1	7	0	1	1	1
CAMK/CAMKL/GIN4	0	0	0	0	0	0	0	0	3	0	0
CAMK/CAMKL/HUNK	0	0	0	0	0	0	0	0	0	0	1
CAMK/CAMKL/KIN1	0	0	0	0	0	0	0	0	2	0	0
CAMK/CAMKL/KIN4	0	0	0	0	0	0	0	0	2	0	0
CAMK/CAMKL/LKB	2	1	2	1	1	1	1	1	0	1	1
CAMK/CAMKL/MARK	6	1	7	1	1	1	2	3	1	3	4
CAMK/CAMKL/MELK	2	1	1	1	1	1	1	0	0	0	1
CAMK/CAMKL/NIM1	1	1	2	1	1	1	1	0	0	1	1
CAMK/CAMKL/NUAK	1	1	3	1	1	1	1	0	0	1	2
CAMK/CAMKL/PASK	1	1	0	1	1	1	0	0	2	1	1
CAMK/CAMKL/QIK	0	0	0	0	0	0	1	1	0	2	3
CAMK/CAMKL/SNRK	1	1	4	1	0	1	1	0	0	1	1
CAMK/CASK	1	1	1	1	1	1	1	0	0	1	1
CAMK/DAPK/DAPK	2	0	3	3	2	1	1	0	0	0	3
CAMK/DAPK/DRAK	0	0	0	0	0	0	0	0	0	1	2
CAMK/DCAMKL	2	1	2	1	1	1	2	0	0	2	3
CAMK/MAPKAPK/MK2	1	1	2	1	1	1	2	0	0	1	2
CAMK/MAPKAPK/MK5	0	0	0	0	0	0	0	0	0	0	1
CAMK/MAPKAPK/MNK	1	1	3	1	1	1	1	0	0	1	2
CAMK/MLCK	2	3	7	3	3	2	4	0	0	5	5
CAMK/PHK**	1	1	1	1	1	1	1	0	0	0	2
CAMK/PHK/PHK	0	0	0	0	0	0	0	0	0	1	0
CAMK/PIM	3	2	4	3	1	3	2	0	0	0	3
CAMK/PKD	2	2	4	2	2	1	2	0	0	1	3
CAMK/PSK	1	1	0	1	2	1	1	0	0	0	2
CAMK/RAD53	1	0	0	0	0	1	2	5	2	1	1
CAMK/SGK495	0	0	0	0	0	0	0	0	0	0	1
CAMK/STK33	0	0	0	0	0	0	0	0	0	0	1
CAMK/TRBL	1	1	1	1	0	1	0	0	0	1	3
CAMK/TRIO	0	0	0	0	0	0	0	0	0	0	4
CAMK/TSSK	3	2	3	3	3	2	3	0	0	2	5
CK1/CK1**	0	0	0	0	0	0	0	0	0	3	0
CK1/CK1-UNIQUE	9	5	9	5	5	7	6	0	0	0	0
CK1/CK1/CK1-A	2	2	1	3	1	1	1	0	0	2	2
CK1/CK1/CK1-D	2	1	2	1	1	1	1	1	1	1	2
CK1/CK1/CK1-G	1	2	2	1	1	1	1	0	3	1	3
CK1/DUAL	0	0	0	0	0	0	3	0	0	0	0
CK1/TTBK	2	2	3	2	3	2	1	1	0	1	2
CK1/TTBKL	9	6	14	6	8	7	31	0	0	0	0
CK1/VRK	1	1	2	1	1	1	1	0	0	2	3
CK1/WORM10	0	0	0	0	0	0	2	0	0	0	0
CK1/WORM11	0	0	0	0	0	0	1	0	0	0	0
CK1/WORM6	13	11	14	14	10	13	28	0	0	0	0
CK1/WORM7	0	0	0	0	0	0	2	0	0	0	0
CK1/WORM8	0	0	0	0	0	0	3	0	0	0	0
CK1/WORM9	0	0	0	0	0	0	2	0	0	0	0
CMGC/CDK**	4	3	8	4	3	4	1	0	1	0	0
CMGC/CDK/CCRK	0	0	0	0	0	0	0	0	0	1	1
CMGC/CDK/CDC2	5	5	6	6	5	5	2	0	1	1	1
CMGC/CDK/CDK-DD1	0	0	0	0	0	0	0	3	0	0	0
CMGC/CDK/CDK10	1	1	1	1	1	1	0	0	0	1	1
CMGC/CDK/CDK11	0	0	0	0	0	0	0	0	0	0	2
CMGC/CDK/CDK2	0	0	0	0	0	0	0	1	0	1	2
CMGC/CDK/CDK4	1	1	2	1	1	1	1	0	0	1	2
CMGC/CDK/CDK5	1	1	1	1	1	1	1	1	1	1	1
CMGC/CDK/CDK7	1	1	2	1	1	2	1	1	1	1	1
CMGC/CDK/CDK8	1	1	3	1	0	1	1	1	1	1	2
CMGC/CDK/CDK9	1	1	1	1	1	1	1	0	1	1	1
CMGC/CDK/CRK7	1	1	1	1	1	1	1	1	1	1	2
CMGC/CDK/PCTAIRE	0	0	0	0	0	0	1	0	0	0	3
CMGC/CDK/PFTAIRE	0	0	0	0	0	0	1	0	0	1	2
CMGC/CDK/PITSLRE	0	0	0	0	0	0	2	2	0	1	0
CMGC/CDKL	1	1	2	0	1	1	1	0	0	1	5
CMGC/CK2	1	1	2	1	1	1	1	2	2	1	2
CMGC/CLK	1	0	2	1	1	1	3	1	1	1	4
CMGC/CMGC-UNIQUE	0	0	0	0	0	0	1	2	0	0	0
CMGC/DICTY1	0	0	0	0	0	0	0	3	0	0	0
CMGC/DYRK/DYRK1	1	1	1	1	1	1	1	1	0	1	2
CMGC/DYRK/DYRK2	1	1	2	1	0	1	3	1	0	2	3
CMGC/DYRK/HIPK	1	1	3	2	0	1	1	0	0	1	4
CMGC/DYRK/PRP4	1	1	1	1	1	1	1	1	0	1	1
CMGC/DYRK/YAK	0	0	0	0	0	0	0	1	1	0	0
CMGC/GSK	5	5	3	5	3	5	7	2	4	3	2
CMGC/MAPK**	1	1	2	2	1	2	3	0	0	0	0
CMGC/MAPK/ERK1	1	1	1	1	1	1	1	0	3	1	2
CMGC/MAPK/ERK3	0	0	0	0	0	0	0	0	0	0	2
CMGC/MAPK/ERK5	0	0	0	0	0	0	0	0	0	0	1
CMGC/MAPK/ERK7	1	1	0	1	1	1	1	1	0	1	1
CMGC/MAPK/JNK	4	2	6	3	2	2	5	0	0	1	3
CMGC/MAPK/NMO	1	1	3	1	1	1	1	0	0	1	1
CMGC/MAPK/P38	3	2	5	3	2	2	3	1	3	3	4
CMGC/RCK/MAK	1	1	0	1	0	0	1	1	1	1	2
CMGC/RCK/MOK	0	0	0	0	0	0	0	0	0	0	1
CMGC/SRPK	1	1	3	3	1	1	1	1	1	3	3
NDK/NDK	0	0	0	0	0	0	0	0	0	0	9
OTHER/AUR	3	3	4	3	2	3	2	1	1	2	3
OTHER/BUB	1	2	2	1	1	3	1	1	1	2	2
OTHER/BUD32	1	0	2	1	1	1	1	1	1	1	1
OTHER/CAMKK/CAMKK-META	1	1	1	0	0	1	1	1	0	1	2
OTHER/CAMKK/ELM	0	0	0	0	0	0	0	0	4	0	0
OTHER/CDC7	2	2	1	1	0	1	1	1	1	2	1
OTHER/DICTY10	0	0	0	0	0	0	0	2	0	0	0
OTHER/DICTY6	0	0	0	0	0	0	0	2	0	0	0
OTHER/DICTY7	0	0	0	0	0	0	0	2	0	0	0
OTHER/DICTY8	0	0	0	0	0	0	0	2	0	0	0
OTHER/DICTY9	0	0	0	0	0	0	0	3	0	0	0
OTHER/DUSTY	0	0	0	0	0	0	0	0	0	0	1
OTHER/HAL	0	0	0	0	0	0	0	0	9	0	0
OTHER/HASPIN	1	2	2	3	1	1	13	1	2	1	1
OTHER/IKK	1	1	1	0	1	1	0	0	0	2	4
OTHER/IKS	0	0	0	0	0	0	0	1	1	0	0
OTHER/IRE	1	2	2	1	0	1	1	7	1	1	2
OTHER/KIS	0	0	0	0	0	0	0	0	0	0	1
OTHER/MAK2	0	0	0	0	0	0	0	1	0	0	0
OTHER/MOS	0	0	0	0	0	0	0	0	0	1	1
OTHER/NAK/BIKE	1	1	1	1	1	1	1	2	3	1	2
OTHER/NAK/GAK	1	1	0	1	0	1	1	0	0	1	1
OTHER/NAK/MPSK	1	1	1	1	1	1	0	1	1	1	1
OTHER/NEK**	0	0	1	1	0	0	0	1	0	0	0
OTHER/NEK/NEK1	0	0	0	0	0	0	0	1	0	0	3
OTHER/NEK/NEK10	0	0	0	0	0	0	1	0	0	0	1
OTHER/NEK/NEK11	0	0	0	0	0	0	0	0	0	0	1
OTHER/NEK/NEK2	0	0	0	0	0	0	0	1	1	1	1
OTHER/NEK/NEK4	0	0	0	0	0	0	0	1	0	0	1
OTHER/NEK/NEK6	2	0	1	1	0	1	1	0	0	0	2
OTHER/NEK/NEK8	1	4	2	1	1	1	2	0	0	1	1
OTHER/NEK/NEK9	0	0	0	0	0	0	0	0	0	0	1
OTHER/NKF1	0	0	0	0	0	0	1	0	0	2	3
OTHER/NKF2	1	1	1	1	0	1	1	0	0	1	1
OTHER/NKF3	0	0	0	0	0	0	0	0	0	0	2
OTHER/NKF4	0	0	0	0	0	0	0	0	0	0	2
OTHER/NKF5	0	0	0	0	0	0	0	0	0	0	1
OTHER/NRBP	1	1	4	2	1	1	1	0	0	1	2
OTHER/OTHER-UNIQUE	0	0	0	0	0	0	10	9	2	1	3
OTHER/PEK**	2	2	1	2	0	2	0	1	0	0	0
OTHER/PEK/GCN2	1	1	4	1	1	2	1	2	1	1	1
OTHER/PEK/HRI	0	0	0	0	0	0	0	0	0	0	1
OTHER/PEK/PEK	0	0	2	0	0	0	2	2	0	1	1
OTHER/PEK/PKR	0	0	0	0	0	0	0	0	0	0	1
OTHER/PLK**	1	1	1	2	1	1	0	0	0	0	0
OTHER/PLK/PLK1	1	1	1	1	1	1	3	1	1	1	1
OTHER/PLK/PLK2	0	0	0	0	0	0	0	0	0	0	2
OTHER/PLK/SAK	0	0	0	0	0	0	1	0	0	1	1
OTHER/RAN	0	0	0	0	0	0	0	0	3	0	0
OTHER/SAMK	0	0	0	0	0	0	0	4	0	0	0
OTHER/SCY1	3	2	5	3	3	3	2	2	1	4	3
OTHER/SGK071	0	0	0	0	0	0	0	0	0	0	1
OTHER/SGK493	0	0	0	0	0	0	0	0	0	0	1
OTHER/SLOB	1	1	4	1	1	1	0	2	0	2	1
OTHER/TBCK	1	1	2	1	0	1	1	1	0	1	1
OTHER/TLK	1	1	2	1	0	1	1	0	0	1	2
OTHER/TOPK	0	0	0	0	0	0	0	0	0	1	1
OTHER/TTK	1	1	3	1	1	1	0	1	1	1	1
OTHER/ULK/FUSED	0	0	0	0	0	0	0	1	0	1	1
OTHER/ULK/ULK	3	3	3	2	3	3	2	2	1	2	4
OTHER/UNI1	0	0	0	0	0	0	0	1	0	0	0
OTHER/VPS15	1	0	1	1	0	1	1	1	1	1	1
OTHER/WEE**	0	0	0	0	0	0	0	2	1	0	0
OTHER/WEE/MYT1	1	0	2	1	1	1	2	0	0	1	1
OTHER/WEE/WEE1	0	0	0	0	0	0	0	1	0	1	2
OTHER/WNK	1	1	3	1	1	1	1	0	0	1	4
OTHER/WORM1	0	0	0	0	0	0	2	0	0	0	0
OTHER/WORM2	0	0	0	0	0	0	3	0	0	0	0
OTHER/WORM3	0	0	0	0	0	0	2	0	0	0	0
OTHER/WORM4	0	0	0	0	0	0	1	0	0	0	0
OTHER/WORM5	0	0	0	0	0	0	3	0	0	0	0
PAB-DEPENDENT POLY(A) SPECIFIC RIBONUCLEASE SUBUNIT	2	2	1	1	1	1	0	0	2	0	1
PKL/FJ	0	0	0	0	0	0	0	0	0	0	6
PROTEIN KINASE SUBDOMAIN-CONTAINING PROTEIN	35	31	28	33	24	29	0	0	0	0	0
RGC/RGC	6	6	6	5	6	4	27	0	0	6	5
STE/DICTY3**	0	0	0	0	0	0	0	2	0	0	0
STE/DICTY3/FNIPK	0	0	0	0	0	0	0	5	0	0	0
STE/DICTY3/NZAK	0	0	0	0	0	0	0	2	0	0	0
STE/STE-UNIQUE	0	0	0	0	0	0	0	4	0	0	2
STE/STE11**	0	0	0	0	0	0	0	1	4	0	0
STE/STE11/ASK	2	1	1	1	0	1	1	0	0	1	3
STE/STE11/CDC15	0	0	0	0	0	0	0	5	1	0	0
STE/STE11/MEKK1	0	0	0	0	0	0	0	0	0	0	1
STE/STE11/MEKK15	0	0	0	0	0	0	0	0	0	0	1
STE/STE11/MEKK2	1	1	1	1	1	1	0	0	0	0	2
STE/STE11/MEKK4	1	1	3	1	0	1	1	0	0	1	1
STE/STE20**	0	0	1	0	0	1	0	1	0	0	0
STE/STE20/FRAY	1	1	2	2	2	1	1	2	0	1	2
STE/STE20/KHS	1	2	2	1	0	1	1	0	0	1	4
STE/STE20/MKC	0	0	0	0	0	0	0	6	0	0	0
STE/STE20/MSN	1	1	2	1	1	1	1	0	0	1	4
STE/STE20/MST	1	1	2	1	1	1	1	2	0	1	2
STE/STE20/MST-LIKE	0	0	0	0	0	0	0	1	0	0	0
STE/STE20/NINAC	0	0	0	0	0	0	0	0	0	1	2
STE/STE20/PAKA	2	3	4	2	0	1	2	4	3	2	3
STE/STE20/PAKB	1	1	1	1	1	1	1	0	0	1	3
STE/STE20/PAKL	0	0	0	0	0	0	0	4	0	0	0
STE/STE20/SLK	1	1	3	1	1	1	1	0	0	1	2
STE/STE20/STE20-DD1	0	0	0	0	0	0	0	2	0	0	0
STE/STE20/STLK	1	2	2	1	1	1	2	0	0	1	2
STE/STE20/TAO	1	1	1	1	0	1	1	0	0	1	3
STE/STE20/YSK	1	1	1	1	1	1	1	1	2	1	3
STE/STE7**	2	2	1	1	0	0	3	1	4	0	0
STE/STE7/MEK1	1	1	1	1	1	1	1	0	0	1	2
STE/STE7/MEK3	1	1	2	1	1	1	1	0	0	1	2
STE/STE7/MEK4	2	2	3	2	2	2	3	0	0	1	1
STE/STE7/MEK5	0	0	0	0	0	0	0	0	0	0	1
STE/STE7/MEK7	4	2	2	2	1	2	2	0	0	1	1
SUBTHRESHOLD	217	193	222	142	126	188	0	0	0	0	0
TK/ABL	1	1	2	1	0	1	1	0	0	1	2
TK/ACK	2	2	5	2	1	1	2	0	0	2	2
TK/ALK	1	1	1	1	1	1	1	0	0	1	2
TK/AXL	0	0	0	0	0	0	0	0	0	0	3
TK/CCK4	0	0	0	0	0	0	0	0	0	1	1
TK/CSK	1	1	1	1	1	1	1	0	0	1	2
TK/DDR	1	0	1	1	2	2	2	0	0	1	2
TK/EGFR	1	1	9	1	1	1	1	0	0	1	4
TK/EPH	1	1	2	1	1	1	1	0	0	1	14
TK/FAK	1	1	5	1	1	1	0	0	0	1	2
TK/FER	11	10	24	18	14	14	38	0	0	1	2
TK/FGFR	1	1	2	1	0	1	1	0	0	2	4
TK/INSR	1	1	1	1	1	1	1	0	0	1	3
TK/JAK	0	0	0	0	0	0	0	0	0	1	4
TK/KIN16	1	1	4	1	0	1	16	0	0	0	0
TK/KIN6	1	0	1	1	1	0	5	0	0	0	0
TK/LMR	0	0	0	0	0	0	0	0	0	0	3
TK/MET	1	1	4	1	1	1	2	0	0	0	2
TK/MUSK	0	0	0	0	0	0	0	0	0	1	1
TK/PDGFR	0	0	0	0	0	0	0	0	0	0	5
TK/RET	0	0	0	0	0	0	0	0	0	1	1
TK/ROR	2	1	5	1	1	0	1	0	0	1	2
TK/RYK	1	1	0	1	0	1	1	0	0	3	1
TK/SEV	0	0	0	0	0	0	1	0	0	1	1
TK/SRC**	1	1	0	0	0	0	2	0	0	1	0
TK/SRC/FRK	0	0	0	0	0	0	1	0	0	1	1
TK/SRC/SRCA	0	0	0	0	0	0	0	0	0	0	4
TK/SRC/SRCB	0	0	0	0	0	0	0	0	0	0	4
TK/SRC/SRM	0	0	0	0	0	0	0	0	0	0	2
TK/SYK	0	0	0	0	0	0	0	0	0	1	2
TK/TEC	0	0	0	0	0	0	0	0	0	1	5
TK/TIE	0	0	0	0	0	0	0	0	0	0	2
TK/TK-UNIQUE	7	10	15	8	1	8	6	0	0	3	1
TK/TRK	0	0	0	0	0	0	1	0	0	0	3
TK/VEGFR	0	0	0	0	0	0	0	0	0	2	3
TKL/ARK	0	0	0	0	0	0	0	9	0	0	0
TKL/ARMK	0	0	0	0	0	0	0	2	0	0	0
TKL/CZAK	0	0	0	0	0	0	0	3	0	0	0
TKL/DICTY5	0	0	0	0	0	0	0	4	0	0	0
TKL/DPYK	0	0	0	0	0	0	0	1	0	0	0
TKL/DRK	0	0	0	0	0	0	0	4	0	0	0
TKL/GDT	0	0	0	0	0	0	0	6	0	0	0
TKL/IRAK	1	1	1	1	1	1	1	0	0	1	4
TKL/LISK/LIMK	0	0	0	0	0	0	0	0	0	1	2
TKL/LISK/LISK-DD1	0	0	0	0	0	0	0	9	0	0	0
TKL/LISK/TESK	1	1	1	1	1	1	0	0	0	1	2
TKL/LRRK	1	2	1	1	0	1	1	11	0	1	2
TKL/MLK/HH498	1	1	2	1	1	1	1	1	0	0	1
TKL/MLK/ILK	1	1	1	1	1	1	1	0	0	1	1
TKL/MLK/LZK	1	1	3	1	1	1	1	0	0	1	2
TKL/MLK/MLK	1	1	2	1	0	1	1	0	0	1	4
TKL/MLK/TAK1	1	1	1	1	1	1	2	0	0	3	1
TKL/MLK/ZAK	0	0	0	0	0	0	1	0	0	0	1
TKL/RAF/KSR	1	1	1	1	1	1	1	0	0	1	2
TKL/RAF/RAF	1	1	3	1	0	1	2	0	0	1	3
TKL/RIPK	0	0	0	0	0	0	0	0	0	0	5
TKL/SHK	0	0	0	0	0	0	0	5	0	0	0
TKL/STKR/STKR1	2	2	5	2	2	2	2	0	0	3	7
TKL/STKR/STKR2	1	1	2	1	1	1	1	0	0	2	5
TKL/TKL-UNIQUE	0	0	0	0	1	0	0	10	0	0	1
UNCLASSIFIED ePK	8	12	13	11	14	8	0	0	0	0	0
** Kinases in these families are always further classified into subfamilies at kinase.com.
Kinases in the test set which are classified only to the GROUP
or GROUP/FAMILY level are equated with the GROUP/GROUP-UNIQUE or
GROUP/FAMILY/FAMILY-UNCLASSIFIED classification categores used at kinase.com.
Further analysis may result in classifying them more deeply.
UNCLASSIFIED ePKs may be species-specific, or members of novel families
or there may be problems with their gene models. These ePKs will benefit from
additional curation.
