# Supplementary material for: Stage-Specific Transcriptome and Proteome Analyses of the Filarial Parasite Onchocerca volvulus and Its Wolbachia Endosymbiont
Source: mBio. 2016 Nov 23;7(6):e02028-16. doi: 10.1128/mBio.02028-16 (PMC5137501; doi:10.1128/mBio.02028-16)
Supplement: Table S3 — Stage-specific proteins and their corresponding transcriptomic profiles. [file mbo006163100st3.xlsx]

## Sheet: Sheet6
Table S3. Stage-specific enriched proteins (relative abundance of proteins) and their corresponding transcriptomic profiles.
		z-scores RNASeq								NSAF Proteomics
Seq name		MF	L3	mL3	AF	AM		Enriched RNA		OvMF	OvEMB	OvL3	OvL3D1	OvL3D2	OvL3D3	OvL4	OvAM	OvAF	Enriched Protein
OVOC2410		-0.953556	-0.524491	0.791957	1.33125	-0.645156		AF		0	0	0	0	0	0	0	0	0.142156	OvAF
OVOC10216		-0.922194	0.0595818	-0.542697	1.66807	-0.262758		AF		0	0	0	0	0	0	0	0	0.75963	OvAF
OVOC31		-0.514553	-0.42352	-0.389119	1.78692	-0.459732		AF		0	0	0	0	0	0	0	0	1.33971	OvAF
OVOC12310		-0.879894	-0.347478	0.00994572	1.69588	-0.478459		AF		0	0	0	0	0	0	0	0	4.67611	OvAF
OVOC7926		1.74207	-0.251724	-0.805643	-0.246502	-0.438197		MF		0	0	0	0	0	0	0	0	0.433436	OvAF
OVOC7606		0.270941	-0.625023	-0.638496	1.64426	-0.651677		AF		0	0	0	0	0	0	0	0	0.210526	OvAF
OVOC11144		-0.479465	-0.442706	-0.463192	1.78812	-0.402756		AF		0	0	0	0	0	0	0	0	0.954182	OvAF
OVOC2657		1.65971	-0.607161	-0.857425	-0.345057	0.149936		MF		0	0	0	0	0	0	0	0	0.589473	OvAF
OVOC4072		1.23749	-1.18347	-0.640395	-0.199768	0.786136		MF		0	0	0	0	0	0	0	0	0.823797	OvAF
OVOC397		1.10098	-0.953586	-0.464046	-0.739739	1.05639		MF		0	0.232285	0	0	0	0	0	0	0.36842	OvAF
OVOC8634		1.19504	-1.07706	-1.00694	0.407212	0.481749		MF		0	0	0	0	0	0	0	0	0.240274	OvAF
OVOC8569		1.77276	-0.393057	-0.25242	-0.606836	-0.520446		MF		0	0	0	0	0	0	0	0	0.532656	OvAF
OVOC3070		1.27136	-0.518494	-1.35034	0.0611453	0.536324		MF		0	0	0	0	0	0	0	0	0.246986	OvAF
OVOC12785		-0.648043	-0.0619709	0.101796	1.60428	-0.996059		AF		0	0	0	0	0	0	0	0	1.33971	OvAF
OVOC10292		1.19297	0.352356	-0.788318	-1.25734	0.500334		MF		0	0	0	0	0	0	0	0	0.398292	OvAF
OVOC3870		1.52054	0.246009	-0.52363	-1.16036	-0.0825528		MF		0	0	0	0	0	0	0	0	0.451127	OvAF
OVOC5372		1.77401	-0.501976	-0.297256	-0.624207	-0.350574		MF		0	0	0	0	0	0	0	0	0.0741786	OvAF
OVOC10928		-0.575726	-0.607264	-0.436283	1.7579	-0.138626		AF		0	0	0	0	0	0	0	0	0.285229	OvAF
OVOC11232		1.62036	-0.126819	-0.0151761	-1.10343	-0.374934		MF		0.966695	3.36413	0	0	0	0	0	0	6.86024	OvAF
OVOC915		1.597	-0.923303	-0.105971	-0.744681	0.176951		MF		0	0	0	0	0	0	0	0	1.1767	OvAF
OVOC2075		1.78858	-0.444924	-0.454982	-0.420576	-0.468101		MF		0	0	0	0	0	0	0	0	0.44657	OvAF
OVOC7118		1.52683	-0.876161	-0.179858	-0.851019	0.380211		MF		0	0	0	0	0	0	0	0	0.362381	OvAF
OVOC9050		1.54712	-0.670865	-0.42765	-0.884924	0.436314		MF		0	0	0	0	0	0	0	0	0.581717	OvAF
OVOC2884		1.15402	-0.707236	-0.0191111	-1.23272	0.805049		MF		0	0	0	0	0	0	0	0	0.359435	OvAF
OVOC704		1.1289	-1.14268	0.0442986	-0.857114	0.8266		MF		0	0	0	0	0	0	0	0	0.260061	OvAF
OVOC771		1.13806	-0.357041	-0.0695971	-1.43261	0.721193		MF		0	0	0	0	0	0	0	0	0.176137	OvAF
OVOC9487		1.25622	-0.921523	-0.0260823	-1.02735	0.718735		MF		0	0	0	0	0	0	0	0	0.0587905	OvAF
OVOC9315		0.934732	-0.773416	0.742316	-1.33748	0.433846		MF		0	0	0	0	0	0	0	0	0.389519	OvAF
OVOC1385		1.29595	-0.29218	-0.244964	-1.3508	0.591994		MF		0	0	0	0	0	0	0	0	0.796585	OvAF
OVOC8811		1.46337	-0.954324	0.100443	-0.917932	0.308448		MF		0	0	0	0	0	0	0	0	0.100024	OvAF
OVOC7940		1.14337	-0.17258	-0.923894	-0.9743	0.927404		MF		0	0.96118	0	0	0	0	0	0	3.049	OvAF
OVOC2992		1.66316	-0.423659	0.182795	-0.642025	-0.780267		MF		0	0	0	0	0	0	0	0	0.104025	OvAF
OVOC4535		1.11046	-0.376287	0.00177945	-1.45298	0.717031		MF		0	0	0	0	0	0	0	0	0.145429	OvAF
OVOC10519		1.10476	-0.763107	1.01349	-1.0324	-0.322744		MF		0	0	0	0	0	0	0	0	0.0454373	OvAF
OVOC12331		-0.762124	-0.0361136	-0.0944871	1.67324	-0.780515		AF		0	0	0	0	0	0	0	0	0.23642	OvAF
OVOC10031		1.39399	-0.766764	0.734396	-0.645423	-0.716203		MF		0	0	0	0	0	0	0	0	0.209528	OvAF
OVOC6306		0.983605	0.248396	0.754228	-1.45648	-0.529753		MF		0	0	0	0	0	0	0	0	0.117269	OvAF
OVOC3329		1.13422	-0.777306	-0.142512	-1.12358	0.90918		MF		0	0	0	0	0	0	0	0	0.12927	OvAF
OVOC9380		1.42392	0.599151	-1.06059	-0.368496	-0.593992		MF		0	0	0	0	0	0	0	0	0.052135	OvAF
OVOC12439		-0.315091	-0.624441	-0.292719	1.77066	-0.538406		AF		0	0	0	0	0	0	0	0	0.724762	OvAF
OVOC11851		1.58356	-0.707811	-0.357255	-0.863104	0.344607		MF		0	0	0	0	0	0	0	0	0.0805291	OvAF
OVOC10502		1.52166	-0.814789	-0.424978	-0.773536	0.491646		MF		0	0	0	0	0	0	0	0	0.178268	OvAF
OVOC8898		-0.642127	-0.658362	-0.656157	1.61451	0.34214		AF		0	0	0	0	0	0	0	0	0.0788065	OvAF
OVOC7516		1.1944	-0.521944	-0.014969	-1.34968	0.692195		MF		0	0	0	0	0	0	0	0	0.160765	OvAF
OVOC5256		1.37224	-0.362045	0.0414	-1.37174	0.320146		MF		0	0	0	0	0	0	0	0	0.472839	OvAF
OVOC10335		1.7779	-0.503908	-0.347703	-0.595933	-0.330351		MF		0	0	0	0	0	0	0	0	0.269576	OvAF
OVOC1575		-0.218216	-0.445956	-0.485562	1.77002	-0.620287		AF		0	0	0	0	0	0	0	0	0.281595	OvAF
OVOC10055		1.48375	-1.16179	0.197692	0.110743	-0.630391		MF		0	0	0	0	0	0	0	0	0.839439	OvAF
OVOC9686		1.09875	-1.06324	0.135224	-0.987974	0.817246		MF		0	0	0	0	0	0	0	0	0.27893	OvAF
OVOC812		1.18416	-0.636915	0.373153	-1.36278	0.442372		MF		0	0	0	0	0	0	0	0	0.296714	OvAF
OVOC9527		0.971531	-0.862016	0.486127	-1.27233	0.67669		MF		0	0	0	0	0	0	0	0	0.123839	OvAF
OVOC1704		1.57027	-0.289665	-0.0141697	-1.20253	-0.0639054		MF		0	0	0	0	0	0	0	0	0.940648	OvAF
OVOC6308		1.61913	-0.418947	0.145489	-1.04454	-0.301129		MF		0	0	0	0	0	0	0	0	0.155124	OvAF
OVOC4343		0.996186	0.0514317	0.931882	-1.28754	-0.691961		MF		0	0.0406923	0	0	0	0	0	0	0.0645408	OvAF
OVOC3945		1.38704	-0.648891	0.131275	-1.2284	0.358972		MF		0	0	0	0	0	0	0	0	0.133971	OvAF
OVOC6058		1.53343	-0.261202	0.214608	-1.20655	-0.280288		MF		0	0	0	0	0	0	0	0	0.22672	OvAF
OVOC9428		1.5925	-0.659099	0.0125203	-1.01241	0.0664864		MF		0	0	0	0	0	0	0	0	0.035425	OvAF
OVOC3714		1.00051	-1.00509	0.370454	-1.12755	0.761676		MF		0	0	0	0	0	0	0	0	0.376259	OvAF
OVOC1217		-0.439091	-0.453802	-0.420495	1.7885	-0.475108		AF		0	0	0	0	0	0	0	0	0.176137	OvAF
OVOC9246		1.09295	-0.795446	-0.132645	-1.11721	0.952351		MF		0	0.0530938	0	0	0	0	0	0	0.0842104	OvAF
OVOC6564		1.36576	-0.367613	-0.323907	-1.25017	0.575932		MF		0	0	0	0	0	0	0	0	0.216718	OvAF
OVOC6703		1.15879	-0.34045	0.512448	-1.50002	0.169231		MF		0	0	0	0	0	0	0	0	0.0898586	OvAF
OVOC11726		-0.937956	-0.660928	0.504058	1.50397	-0.409148		AF		0	0	0	0	0	0	0	0	0.103055	OvAF
OVOC2560		1.01679	-0.480891	-0.0302509	-1.39434	0.888698		MF		0	0	0	0	0	0	0	0	0.318061	OvAF
OVOC4821		1.18366	-0.95867	0.621348	-1.10716	0.260825		MF		0	0	0	0	0	0	0	0	0.0415512	OvAF
OVOC10712		1.08958	-0.735273	0.283735	-1.31605	0.678011		MF		0	0	0	0	0	0	0	0	0.116038	OvAF
OVOC10518		1.2833	-0.963226	0.398048	-1.06936	0.351232		MF		0	0	0	0	0	0	0	0	0.104025	OvAF
OVOC2015		1.10785	-0.715855	-0.320689	1.00233	-1.07364		MF		0	0	0	0	0	0	0	0	0.377867	OvAF
OVOC6081		1.52909	-0.657659	0.376874	-1.01671	-0.231593		MF		0	0	0	0	0	0	0	0	0.109976	OvAF
OVOC11090		1.21511	-0.433948	0.565948	-1.41771	0.0705963		MF		0	0	0	0	0	0	0	0	0.250484	OvAF
OVOC4183		1.64955	-0.256732	0.149256	-0.741196	-0.800882		MF		0	0	0	0	0	0	0	0	0.0860126	OvAF
OVOC6994		1.23056	-0.71382	0.387629	-1.2939	0.389529		MF		0	0	0	0	0	0	0	0	0.105013	OvAF
OVOC2454		1.05514	-0.707692	0.20513	-1.32297	0.770396		MF		0	0	0	0	0	0	0	0	0.0339037	OvAF
OVOC11252		1.23795	-0.794312	0.39188	-1.23444	0.398918		MF		0	0	0	0	0	0	0	0	0.106531	OvAF
OVOC59		1.69378	-0.583102	0.0749988	-0.796019	-0.389657		MF		0	0	0	0	0	0	0	0	0.421052	OvAF
OVOC9004		1.11035	-0.887409	1.01941	-0.911606	-0.33075		MF		0	0	0	0	0	0	0	0	0.106531	OvAF
OVOC10600		1.71716	-0.801803	-0.571911	-0.0658837	-0.277566		MF		0	0	0	0	0	0	0	0	0.1352	OvAF
OVOC5144		1.53337	-0.589076	0.4072	-1.00942	-0.342074		MF		0	0	0	0	0	0	0	0	0.0809715	OvAF
OVOC10009		1.40704	0.68274	-0.443105	-0.854887	-0.791788		MF		0	0	0	0	0	0	0	0	0.160183	OvAF
OVOC12299		1.16903	-0.86069	0.404362	-1.21516	0.502453		MF		0	0	0	0	0	0	0	0	0.174745	OvAF
OVOC7903		1.55032	-0.801469	0.305928	-0.917439	-0.137342		MF		0	0	0	0	0	0	0	0	0.0439031	OvAF
OVOC1134		1.35514	-0.890095	0.332131	-1.08535	0.288176		MF		0	0.0637854	0	0	0	0	0	0	0.202336	OvAF
OVOC4949		1.25446	-0.899214	0.727113	-1.04282	-0.0395387		MF		0	0	0	0	0	0	0	0	0.167253	OvAF
OVOC7807		1.24874	0.24253	-0.465258	-1.41827	0.392258		MF		0	0	0	0	0	0	0	0	0.139907	OvAF
OVOC1758		-0.581007	-0.294072	0.0705847	1.67649	-0.871991		AF		0	0	0	0	0	0	0	0	0.36842	OvAF
OVOC11638		0.997782	0.719572	0.381456	-1.31269	-0.786124		MF		0	0	0	0	0	0	0	0	0.211533	OvAF
OVOC12544		-0.376545	-0.519058	-0.428904	1.78646	-0.461952		AF		0	0	0	0	0	0	0	0	5.52631	OvAF
OVOC10092		1.3836	-0.0875587	0.213024	-1.4231	-0.0859581		MF		0	0	0	0	0	0	0	0	0.451127	OvAF
OVOC884		1.67098	-0.433673	0.10215	-0.432809	-0.906646		MF		0	0	0	0	0	0	0	0	2.56292	OvAF
OVOC332		1.36868	-0.685619	0.692587	-1.02749	-0.348159		MF		0	0	0	0	0	0	0	0	0.0775622	OvAF
OVOC8794		1.52746	-0.606058	0.515098	-0.683136	-0.753365		MF		0	0	0	0	0	0	0	0	0.0420651	OvAF
OVOC6360		1.3274	-0.780747	-0.863717	-0.486517	0.803586		MF		0	0	0	0	0	0	0	0	0.177552	OvAF
OVOC10477		1.26845	0.038121	0.488871	-1.41675	-0.378684		MF		0	0	0	0	0	0	0	0	0.0973799	OvAF
OVOC2473		1.08702	-0.564753	0.868509	-1.31909	-0.0716824		MF		0	0	0	0	0	0	0	0	0.169389	OvAF
OVOC10277		0.8194	-0.941635	0.767783	-1.22943	0.583883		MF		0	0	0	0	0	0	0	0	0.112209	OvAF
OVOC3101		1.07229	-0.0260437	-0.00363739	-1.59508	0.552472		MF		0	0	0	0	0	0	0	0	0.113652	OvAF
OVOC967		1.36417	-0.645894	0.672607	-1.08414	-0.306741		MF		0	0	0	0	0	0	0	0	0.0707367	OvAF
OVOC11116		1.51578	-0.878632	0.38833	-0.868973	-0.156508		MF		0	0.0482253	0	0	0	0	0	0	0.0764887	OvAF
OVOC10017		1.09012	-0.750723	1.01787	-1.06002	-0.297245		MF		0	0	0	0	0	0	0	0	0.0268593	OvAF
OVOC2368		1.2641	0.674831	-0.535228	-1.2828	-0.120896		MF		0	0	0	0	0	0	0	0	0.460526	OvAF
OVOC633		1.39878	-0.884801	0.0880494	-1.03299	0.430967		MF		0	0	0	0	0	0	0	0	0.425101	OvAF
OVOC7483		1.28397	-0.920478	0.405298	-1.10701	0.338219		MF		0	0	0	0	0	0	0	0	0.0818712	OvAF
OVOC142		1.08573	-1.11612	0.8732	-0.899851	0.0570395		MF		0	0	0	0	0	0	0	0	0.0885981	OvAF
OVOC12149		1.32967	-0.409363	0.245442	-1.39671	0.230963		MF		0	0	0	0	0	0	0	0	0.0991266	OvAF
OVOC5006		-0.135351	-0.794244	0.159363	1.61573	-0.8455		AF		0	0	0	0	0	0	0	0	0.566801	OvAF
OVOC4518		1.69313	-0.131679	-0.140864	-0.918992	-0.501592		MF		0	0	0	0	0	0	0	0	0.19476	OvAF
OVOC2475		1.23152	-0.635458	0.209513	-1.32777	0.52219		MF		0	0	0	0	0	0	0	0	0.184981	OvAF
OVOC7475		1.56552	-0.818056	0.22827	-0.907269	-0.0684648		MF		0	0	0	0	0	0	0	0	0.134788	OvAF
OVOC11260		1.62293	-0.872961	-0.0999047	-0.762502	0.112436		MF		0	0	0	0	0	0	0	0	0.132764	OvAF
OVOC7651		1.42231	-0.38071	0.632183	-0.962717	-0.711066		MF		0	0	0	0	0	0	0	0	0.176842	OvAF
OVOC11916		1.47341	-0.625036	0.377092	-1.13489	-0.0905803		MF		0	0	0	0	0	0	0	0	0.0694587	OvAF
OVOC2420		1.03128	-0.964808	0.137268	-1.09334	0.889594		MF		0	0	0	0	0	0	0	0	0.0842104	OvAF
OVOC2263		1.32409	-0.923086	-0.019502	-1.00363	0.622129		MF		0	0.0532968	0	0	0	0	0	0	0.33813	OvAF
OVOC10167		1.7587	-0.322744	-0.202647	-0.641326	-0.591983		MF		0	0	0	0	0	0	0	0	0.0452976	OvAF
OVOC12192		1.67992	-0.619579	-0.621828	-0.613703	0.175192		MF		0	0	0	0	0	0	0	0	0.188934	OvAF
OVOC9963		1.68354	-0.617468	0.159699	-0.67481	-0.55096		MF		0	0	0	0	0	0	0	0	0.0583251	OvAF
OVOC9874		1.73279	-0.358055	-0.0594109	-0.675903	-0.639422		MF		0	0	0	0	0	0	0	0	0.071538	OvAF
OVOC7637		-0.570601	-0.570601	-0.0267388	1.73854	-0.570601		AF		0	0	0	0	0	0	0	0	0.0729545	OvAF
OVOC2422		1.02791	0.904094	-0.0332529	-1.35079	-0.547961		MF		0	0	0	0	0	0	0	0	0.818712	OvAF
OVOC10261		1.08658	1.04781	-0.465717	-1.07133	-0.597337		MF		0	0	0	0	0	0	0	0	0.736841	OvAF
OVOC8191		1.62706	-0.141257	0.130467	-0.877129	-0.739144		MF		0	0	0	0	0	0	0	0	0.119812	OvAF
OVOC3548		1.3733	-0.361515	0.536237	-1.27282	-0.275207		MF		0	0	0	0	0	0	0	0	0.605623	OvAF
OVOC9550		1.4378	-0.43753	-0.764356	-0.869364	0.633447		MF		0	0	0	0	0	0	0	0	0.387811	OvAF
OVOC10957		1.34631	-0.209138	-0.400008	-1.29378	0.556615		MF		0	0	0	0	0	0	0	0	1.95046	OvAF
OVOC3894		1.56291	0.391955	-0.357408	-0.798729	-0.798729		MF		0	0	0	0	0	0	0	0	0.465373	OvAF
OVOC2851		1.14928	0.48322	0.474762	-1.05363	-1.05363		MF		0	0	0	0	0	0	0	0	0.74933	OvAF
OVOC11363		1.77948	-0.316442	-0.485281	-0.588436	-0.389319		MF		0	0	0	0	0	0	0	0	0.713072	OvAF
OVOC2274		1.38268	-0.426613	0.0639415	-1.34124	0.321227		MF		0	0	0	0	0	0	0	0	0.574162	OvAF
OVOC10762		1.41825	-0.321646	0.629206	-0.862905	-0.862905		MF		0	0	0	0	0	0	0	0	0.353684	OvAF
OVOC10752		1.1313	-0.25205	-0.0873049	-1.47658	0.684629		MF		0	0	0	0	0	0	0	0	0.581717	OvAF
OVOC8326		1.48314	0.597611	-0.693582	-0.693582	-0.693582		MF		0	0	0	0	0	0	0	0	1.31972	OvAF
OVOC7339		0.902839	0.146981	0.355284	-1.71495	0.309844		MF		0	0	0	0	0	0	0	0	1.01633	OvAF
OVOC11576		1.1332	0.397348	-1.05441	-1.05441	0.578274		MF		0	0	0	0	0	0	0	0	0.921051	OvAF
OVOC5906		0.82276	0.605272	0.756048	-1.09204	-1.09204		MF		0	0	0	0	0	0	0	0	0.485829	OvAF
OVOC4823		1.76012	-0.188902	-0.353659	-0.608779	-0.608779		MF		0	0	0	0	0	0	0	0	0.74933	OvAF
OVOC6497		1.00673	0.995173	-0.00384896	-0.999027	-0.999027		MF		0	0.299723	0	0	0	0	0	0	1.42614	OvAF
OVOC1538		1.24027	0.632057	0.147764	-1.01005	-1.01005		MF		0	0	0	0	0	0	0	0	0.356536	OvAF
OVOC2647		1.61903	-0.763797	0.127648	-0.876181	-0.106696		MF		0	0	0	0	0	0	0	0	0.425101	OvAF
OVOC6198		1.52422	0.120866	0.16347	-0.904277	-0.904277		MF		0	0	0	0	0	0	0	0	0.41708	OvAF
OVOC4144		1.72025	-0.347434	-0.0165225	-0.678146	-0.678146		MF		0	0	0	0	0	0	0	0	0.566801	OvAF
OVOC1990		1.72074	-0.438211	0.0187499	-0.65064	-0.65064		MF		0	0	0	0	0	0	0	0	0.391243	OvAF
OVOC12347		1.73739	-0.451381	-0.185244	-0.812638	-0.288132		MF		0	0	0	0	0	0	0	0	0.357979	OvAF
OVOC12540		1.62608	0.299611	-0.500492	-0.7126	-0.7126		MF		0	0	0	0	0	0	0	0	0.353684	OvAF
OVOC4362		1.67402	-0.291376	0.102157	-0.742401	-0.742401		MF		0	0	0	0	0	0	0	0	0.337484	OvAF
OVOC10746		1.74275	-0.538719	-0.046041	-0.578997	-0.578997		MF		0	0	0	0	0	0	0	0	0.659858	OvAF
OVOC4414		1.73217	-0.457402	-0.502391	-0.732371	-0.0400086		MF		0	0	0	0	0	0	0	0	0.631578	OvAF
OVOC1874		1.77609	-0.468232	-0.242599	-0.532631	-0.532631		MF		0	0	0	0	0	0	0	0	0.0601503	OvAF
OVOC663		1.72615	-0.583062	0.0230374	-0.583062	-0.583062		MF		0	0	0	0	0	0	0	0	0.669855	OvAF
OVOC130		1.78885	-0.447214	-0.447214	-0.447214	-0.447214		MF		0	0	0	0	0	0	0	0	3.90092	OvAF
OVOC6478		1.78885	-0.447214	-0.447214	-0.447214	-0.447214		MF		0	0.366766	0	0	0	0	0	0	0.581717	OvAF
OVOC6732		1.58694	-0.663197	0.402651	-0.663197	-0.663197		MF		0	0	0	0	0	0	0	0	0.514075	OvAF
OVOC5390		1.78885	-0.447214	-0.447214	-0.447214	-0.447214		MF		0	0	0	0	0	0	0	0	1.24536	OvAF
OVOC11457		1.78885	-0.447399	-0.446657	-0.447399	-0.447399		MF		0	0	0	0	0	0	0	0	0.437727	OvAF
OVOC4612		-0.817344	-0.780899	-0.543114	1.32997	0.811383		AF		0	0.32538	0	0	0	0	0	0	0.172025	OvEMB
OVOC585		1.746	-0.706357	-0.120791	-0.548389	-0.370458		MF		0	0.727154	0	0	0	0	0	0	0	OvEMB
OVOC8764		1.12357	0.831528	-1.27331	-0.651072	-0.0307109		MF		0	1.32734	0	0	0	0	0	0	0	OvEMB
OVOC10175		-0.635691	-0.605527	-0.548515	1.70936	0.0803745		AF		0	0.572758	0	0	0	0	0	0	0	OvEMB
OVOC7165		1.14378	0.886896	-0.325908	-1.26824	-0.436528		MF		0	4.43454	0	0	0	0	0	0	0	OvEMB
OVOC7622		1.55607	-0.346667	0.25333	-1.13417	-0.328567		MF		0	0.316753	0	0	0	0	0	0	0	OvEMB
OVOC11283		1.1359	0.886755	-0.892682	-1.059	-0.0709812		MF		0	2.90713	0	0	0	0	0	0	0.27123	OvEMB
OVOC11849		1.35603	0.471835	-1.13036	-0.805682	0.108177		MF		0	0.366766	0	0	0	0	0	0	0	OvEMB
OVOC1527		1.74215	-0.573824	-0.172537	-0.732485	-0.263306		MF		0	0.129047	0	0	0	0	0	0	0	OvEMB
OVOC9890		1.73663	-0.821367	-0.191785	-0.287671	-0.435809		MF		0	0.124439	0	0	0	0	0	0	0	OvEMB
OVOC1552		1.75806	-0.651613	-0.585978	-0.314191	-0.206276		MF		0	0.224792	0	0	0	0	0	0	0	OvEMB
OVOC7080		1.28776	0.566491	-0.524645	-1.32115	-0.00845976		MF		0	0.299723	0	0	0	0	0	0	0	OvEMB
OVOC1956		1.18025	-0.314337	-0.775661	0.930184	-1.02044		MF		0	0.688253	0	0	0	0	0	0	0	OvEMB
OVOC179		1.22091	-0.559155	-0.132998	-1.27414	0.745388		MF		0	0.52346	0	0	0	0	0	0	0	OvEMB
OVOC10830		1.07063	-0.458646	0.267465	-1.48499	0.605536		MF		0	0.114945	0	0	0	0	0	0	0	OvEMB
OVOC8649		0.868763	0.255569	0.040413	-1.7004	0.535659		MF		0	0.330263	0	0	0	0	0	0	0	OvEMB
OVOC7154		1.18227	-0.837144	0.695551	-1.1822	0.141528		MF		0	0.0678205	0	0	0	0	0	0	0	OvEMB
OVOC5403		1.26338	-0.460233	0.759989	-1.22473	-0.338401		MF		0	0.0440351	0	0	0	0	0	0	0	OvEMB
OVOC8050		0.8361	-0.927972	0.633013	-1.24337	0.70223		MF		0	0.0605962	0	0	0	0	0	0	0	OvEMB
OVOC5877		1.60578	0.349462	-0.567429	-0.609132	-0.778678		MF		0	0.096118	0	0	0	0	0	0	0	OvEMB
OVOC106		1.60571	0.269429	-0.295604	-0.874217	-0.705317		MF		0	0.0595603	0	0	0	0	0	0	0	OvEMB
OVOC9128		1.05348	0.859717	0.143046	-1.11908	-0.937159		MF		0	0.342015	0	0	0	0	0	0	0	OvEMB
OVOC625		1.56562	-0.65412	0.160303	-1.04623	-0.0255786		MF		0	0.0764725	0	0	0	0	0	0	0	OvEMB
OVOC2976		1.57498	-0.610736	0.241846	-1.02767	-0.178428		MF		0	0.105584	0	0	0	0	0	0	0	OvEMB
OVOC1602		1.00065	0.0248722	0.745257	-1.54677	-0.224006		MF		0	0.109311	0	0	0	0	0	0	0	OvEMB
OVOC9862		-0.598882	-0.598882	-0.558719	1.7232	0.0332875		AF		0	0.395379	0	0	0	0	0	0	0.313549	OvEMB
OVOC3393		1.22466	-0.769061	0.0137672	-1.18295	0.713577		MF		0	0.127863	0	0	0	0	0	0	0.0676001	OvEMB
OVOC1493		1.39667	-0.694697	-0.13867	-1.11497	0.551662		MF		0	0.109958	0	0	0	0	0	0	0	OvEMB
OVOC9245		1.38061	-0.976072	0.475018	-0.953946	0.0743866		MF		0	0.0422337	0	0	0	0	0	0	0	OvEMB
OVOC7052		1.55481	-0.222407	0.179045	-1.17929	-0.332155		MF		0	0.0605962	0	0	0	0	0	0	0	OvEMB
OVOC9123		1.4339	-0.77014	0.360256	-1.10223	0.078221		MF		0	0.0567703	0	0	0	0	0	0	0	OvEMB
OVOC12367		-0.447214	-0.447214	-0.447214	1.78885	-0.447214		AF		0	0.262964	0	0	0	0	0	0	0	OvEMB
OVOC6650		0.918602	-0.920717	0.750867	-1.23004	0.481292		MF		0	0.0550874	0	0	0	0	0	0	0	OvEMB
OVOC4052		1.11977	-0.96035	0.710921	-1.12062	0.250278		MF		0	0.0397069	0	0	0	0	0	0	0	OvEMB
OVOC7627		0.910984	-0.707598	0.76126	-1.38361	0.418961		MF		0	0.0408115	0	0	0	0	0	0	0	OvEMB
OVOC2265		1.78182	-0.53883	-0.463385	-0.479746	-0.299854		MF		0	0.493974	0	0	0	0	0	0	0	OvEMB
OVOC2389		1.44646	-0.462614	0.176491	-1.28352	0.123186		MF		0	3.24355	0	0	0	0	0	0	0.321531	OvEMB
OVOC7664		1.28753	-0.604762	0.866326	-0.888955	-0.660136		MF		0	0.122794	0	0	0	0	0	0	0	OvEMB
OVOC7582		1.3793	-0.47496	0.731135	-0.81976	-0.815712		MF		0	0.0549788	0	0	0	0	0	0	0	OvEMB
OVOC11454		1.65179	-0.798978	0.223618	-0.582248	-0.49418		MF		0	0.0822249	0	0	0	0	0	0	0	OvEMB
OVOC2955		1.27721	-0.428825	0.849582	-0.952684	-0.745283		MF		0	0.0700358	0	0	0	0	0	0	0	OvEMB
OVOC11799		1.68281	0.151751	-0.591353	-0.72798	-0.51523		MF		0	0.387142	0	0	0	0	0	0	0	OvEMB
OVOC12064		1.0018	-0.372763	0.377835	-1.5541	0.547232		MF		0	1.63966	0	0	0	0	0	0	0	OvEMB
OVOC6236		1.63662	0.206765	-0.302427	-0.770478	-0.770478		MF		0	0.688253	0	0	0	0	0	0	0	OvEMB
OVOC12853		1.76496	-0.491693	-0.460547	-0.630833	-0.181891		MF		0	0.299723	0	0	0	0	0	0	0	OvEMB
OVOC4722		1.10082	1.09005	-0.730291	-0.730291	-0.730291		MF		0	0.253402	0	0	0	0	0	0	0	OvEMB
OVOC11322		1.67879	-0.658699	-0.445274	-0.725761	0.150944		MF		0	0.28589	0	0	0	0	0	0	0	OvEMB
OVOC4217		0.10038	1.56413	-0.405404	-1.17103	-0.0880788		L3		0	0	0.389971	0	0	0	0	0	0	OvL3
OVOC11968		-0.439975	0.967102	-1.4334	0.903598	0.0026767		L3		0	0	0.434835	0	0.265341	0	0	0	0	OvL3
OVOC2582		0.5745	1.34759	-0.101512	-1.21556	-0.605023		L3		0	0	0.176116	0	0	0.118244	0	0	0	OvL3
OVOC1301		0.13977	0.666168	0.482383	-1.75639	0.468068		L3		0	0	0.50656	0	0	0.340105	0	0	0	OvL3
OVOC4369		-0.365539	1.48232	0.541836	-0.827176	-0.831443		L3		0	0	0.329774	0	0	0.221411	0.184999	0	0	OvL3
OVOC1887		-0.616865	-0.670644	1.73299	-0.406068	-0.0394175		mL3		0	0	0.0592004	0	0	0	0	0	0	OvL3
OVOC9908		-0.436671	1.06938	0.666894	-1.47942	0.179819		L3		0	0	0.208205	0	0	0	0	0	0	OvL3
OVOC10052		-0.445331	-0.957766	1.68524	-0.188729	-0.0934089		mL3		0	0	0.0508131	0	0	0	0	0	0	OvL3
OVOC3936		1.03394	-0.890176	1.04781	-1.00242	-0.189162		mL3		0	0	0.0834233	0	0	0	0	0	0	OvL3
OVOC4342		-0.100793	1.2912	0.613514	-1.30145	-0.502468		L3		0	0	0.182663	0	0.111463	0	0	0	0	OvL3
OVOC1601		0.617305	-0.0497553	1.22226	-1.40522	-0.384586		mL3		0	0	0.227483	0	0	0.152732	0	0	0	OvL3
OVOC1737		-0.638885	1.18006	0.630802	-1.33252	0.160545		L3		0	0	0.216459	0.129903	0	0	0	0	0	OvL3
OVOC1052		0.509685	-0.79984	1.32565	-1.15297	0.117475		mL3		0	0	0.0674949	0	0	0.0453162	0.0378639	0	0	OvL3
OVOC624		-0.713705	-0.890947	1.13808	1.03727	-0.570694		mL3		0	0	0.638134	0	0	0	0	0	0	OvL3
OVOC7962		0.219718	-0.029972	1.5075	-1.19354	-0.503716		mL3		0	0	0.149806	0	0	0	0	0	0	OvL3
OVOC8253		0.632936	-0.660392	0.80436	-1.44071	0.663805		mL3		0	0	0.158504	0	0	0	0.088919	0	0	OvL3
OVOC6182		-0.499053	1.60419	0.348133	-0.739243	-0.714029		L3		0	0	0.297796	0	0.181718	0	0	0	0	OvL3
OVOC5350		-0.312562	-0.572962	1.66615	-0.886938	0.106311		mL3		0	0	0.0688183	0	0	0.0462048	0	0	0	OvL3
OVOC10615		0.847594	-0.489543	1.23261	-1.15416	-0.436501		mL3		0	0	0.081083	0	0	0	0	0	0	OvL3
OVOC8272		-0.218445	0.0156025	1.68771	-0.767484	-0.717384		mL3		0	0	0.271471	0	0.165655	0	0	0	0	OvL3
OVOC10410		-0.497578	-0.312468	1.78306	-0.453956	-0.519054		mL3		0	0	0.11727	0	0	0	0	0	0	OvL3
OVOC1330		-0.649187	1.04487	1.13494	-0.648475	-0.88215		mL3		0	0	0.25328	0	0	0	0	0	0	OvL3
OVOC12132		-0.770111	-0.171144	1.69562	-0.707316	-0.0470486		mL3		0	0	0.0796374	0	0	0.0534687	0	0	0	OvL3
OVOC5540		-0.675288	0.327042	1.62012	-0.594699	-0.677176		mL3		0	0	0.091162	0	0	0	0	0	0	OvL3
OVOC2228		-0.404102	0.0110581	1.71188	-0.794293	-0.524543		mL3		0	0	0.0623557	0	0	0.0418657	0	0	0	OvL3
OVOC6892		0.296277	-0.500436	1.60716	-0.919008	-0.483991		mL3		0	0	0.0702951	0	0	0	0	0	0	OvL3
OVOC2843		0.749699	-0.847384	1.23455	-1.09262	-0.0442452		mL3		0	0	0.0709037	0	0	0	0	0	0	OvL3
OVOC7863		0.0343912	-0.273297	1.69302	-0.744348	-0.709764		mL3		0	0	0.181986	0	0	0	0	0	0	OvL3
OVOC3225		-0.593265	-0.0111369	1.73468	-0.560737	-0.56954		mL3		0	0	0.0366415	0	0	0.0246012	0	0	0	OvL3
OVOC123		0.376375	-0.714729	1.54845	-0.934935	-0.275159		mL3		0	0	0.029618	0	0	0	0.0166154	0	0	OvL3
OVOC11990		-0.800571	-0.7242	1.43312	-0.577304	0.668953		mL3		0	0	0.0566739	0	0	0	0	0	0	OvL3
OVOC11901		-0.411632	-0.194539	1.76557	-0.620711	-0.53869		mL3		0	0	0.125668	0	0	0	0	0	0	OvL3
OVOC4394		-0.585211	-0.766024	1.50764	-0.70491	0.548503		mL3		0	0	0.289037	0	0	0	0	0	0	OvL3
OVOC6057		-0.4595	-0.44223	1.78874	-0.456305	-0.430701		mL3		0	0	0.117411	0.0352306	0	0	0	0	0	OvL3
OVOC639		-0.442136	-0.484521	1.78638	-0.497135	-0.362585		mL3		0	0	0.068435	0	0	0	0	0	0	OvL3
OVOC3332		-0.441729	1.78877	-0.434946	-0.460758	-0.451335		L3		0	0	0.26206	0	0	0	0	0	0	OvL3
OVOC3026		-0.486076	-0.0874366	1.74864	-0.650336	-0.524791		mL3		0	0	0.0410839	0	0	0	0	0	0	OvL3
OVOC951		-0.547116	1.70084	0.107625	-0.649995	-0.611349		L3		0	0	0.50656	0	0	0	0	0	0	OvL3
OVOC3883		0.439167	1.01628	0.674755	-1.22343	-0.906771		L3		0	0	0.921306	0	0.187397	0.412378	0	0	0	OvL3
OVOC3781		-1.03356	1.2289	0.450907	-1.03356	0.387308		L3		0	0	0.53409	0	0	0	0	0	0	OvL3
OVOC10625		-0.447214	1.78885	-0.447214	-0.447214	-0.447214		L3		0	0	0.39626	0	0	0.26605	0	0	0	OvL3
OVOC11739		-0.37113	-0.535521	1.73861	-0.737398	-0.0945646		mL3		0	0	0.314976	0	0	0	0	0	0	OvL3
OVOC9714		-0.447214	-0.447214	1.78885	-0.447214	-0.447214		mL3		0	0	0.6731	0	0	0	0	0	0	OvL3
OVOC8527		-0.35052	0.865972	1.19241	-1.20536	-0.502504		mL3		0	0	0	0.0782175	0	0	0	0	0	OvL3D1
OVOC8519		-0.810752	-0.451158	1.63383	-0.633488	0.261565		mL3		0	0	0	0.421257	0.214168	0.117822	0	0	0	OvL3D1
OVOC370		-1.09777	0.662609	1.1546	-0.977761	0.258318		mL3		0	0	0	0.226831	0	0	0	0	0	OvL3D1
OVOC981		0.703808	-0.738077	0.861412	-1.38202	0.554876		mL3		0	0	0	0.0703771	0	0	0	0	0	OvL3D1
OVOC4776		0.227584	-0.47151	1.61753	-0.974987	-0.398613		mL3		0	0	0	0.090454	0.045987	0	0	0	0	OvL3D1
OVOC1557		-0.50634	-0.387598	1.78695	-0.473724	-0.419284		mL3		0	0	0	0.115639	0	0	0	0	0	OvL3D1
OVOC9612		0.354379	-0.979382	1.18249	-1.10383	0.546345		mL3		0	0	0	0.048341	0	0	0	0	0	OvL3D1
OVOC10249		-0.780485	-0.206161	1.72927	-0.574076	-0.168547		mL3		0	0	0	0.105692	0	0	0	0	0	OvL3D1
OVOC11019		-0.0745601	-0.604153	1.72989	-0.320107	-0.731068		mL3		0	0	0	0.175524	0	0	0	0	0	OvL3D1
OVOC8662		0.762525	-0.42045	0.911213	-1.52834	0.275049		mL3		0	0	0	0.0571473	0	0	0	0	0	OvL3D1
OVOC10012		-0.542537	-0.638086	1.69524	-0.639569	0.124952		mL3		0	0	0	0.128769	0.0654663	0	0	0	0	OvL3D1
OVOC3081		-0.682328	1.68839	0.14517	-0.572616	-0.578618		L3		0	0	0	0.0698768	0	0	0	0	0	OvL3D1
OVOC609		0.490175	1.00917	0.646152	-1.1781	-0.967402		L3		0	0	0	0.415324	0	0	0	0	0	OvL3D1
OVOC2200		-0.47699	-0.404739	1.78794	-0.479071	-0.427135		mL3		0	0	0	0.0899024	0	0	0	0	0	OvL3D1
OVOC7175		0.758146	-0.205298	1.29472	-0.923786	-0.923786		mL3		0	0	0	0.9215	0	0.687296	0	0	0	OvL3D1
OVOC6758		-0.292214	-0.435571	1.78063	-0.526423	-0.526423		mL3		0	0	0	0.122867	0	0	0	0	0	OvL3D1
OVOC5869		-0.447214	-0.447214	1.78885	-0.447214	-0.447214		mL3		0	0	0	0.189026	0	0	0	0	0	OvL3D1
OVOC10890		-0.178587	1.65373	-0.802511	0.0897339	-0.762368		L3		0	0	0	0	0.363437	0.199941	0	0	0	OvL3D2
OVOC4200		-0.988158	-0.16918	1.31908	0.707123	-0.868865		mL3		0	0	0	0	0.0825993	0	0.0759364	0	0	OvL3D2
OVOC5640		-0.528648	0.213462	1.61483	-0.316084	-0.983558		mL3		0	0	0	0	0.367145	0	0	0	0	OvL3D2
OVOC2858		-0.693756	1.68215	-0.386623	-0.724289	0.12252		L3		0	0	0	0.207662	1.05576	0	0	0	0	OvL3D2
OVOC5965		-0.0816559	1.65827	-0.0987039	-1.00506	-0.472845		L3		0	0	0	0	0.0908592	0	0	0	0	OvL3D2
OVOC10178		-0.217457	0.821446	1.22438	-1.14589	-0.682472		mL3		0	0	0	0	0.285558	0	0	0	0	OvL3D2
OVOC12369		-1.76328	0.597769	0.614295	0.229597	0.32162		mL3		0	0	0	0	0.0600873	0	0	0	0	OvL3D2
OVOC12181		0.667684	-0.901554	1.05685	0.39033	-1.21331		mL3		0	0	0	0	0.263014	0	0	0	0	OvL3D2
OVOC3808		-0.171235	1.51472	-0.270432	-1.25327	0.180214		L3		0	0	0	0	0.137539	0	0	0	0	OvL3D2
OVOC6915		-0.878134	-0.517972	1.48501	0.568479	-0.657386		mL3		0	0	0	0	0.0916928	0	0	0	0	OvL3D2
OVOC10467		0.0710116	-0.422987	1.05614	-1.45949	0.755325		mL3		0	0	0	0	0.215709	0	0	0	0	OvL3D2
OVOC1153		0.0725582	0.0228804	1.21191	-1.56771	0.260359		mL3		0	0	0	0	0.825235	0.302662	0	0	0	OvL3D2
OVOC5943		0.969084	1.09532	-0.147039	-0.932515	-0.984853		L3		0	0	0	0	0.228012	0	0	0	0	OvL3D2
OVOC2373		0.967342	-0.766645	1.14553	-1.03236	-0.313861		mL3		0	0	0	0	0.487537	0.0894044	0	0	0	OvL3D2
OVOC5055		-1.03675	-0.426574	1.62391	0.135599	-0.296176		mL3		0	0	0	0	0.637948	0	0	0	0	OvL3D2
OVOC1221		-0.459215	1.56481	0.417737	-0.815139	-0.708193		L3		0	0	0	0	0.895031	0.123098	0	0	0	OvL3D2
OVOC4908		0.230128	-0.714548	1.6017	-0.90997	-0.20731		mL3		0	0	0	0	0.205648	0.181016	0	0	0	OvL3D2
OVOC8242		-0.535745	0.197827	0.998803	-1.43901	0.778126		mL3		0	0	0	0	0.295404	0	0	0	0	OvL3D2
OVOC7010		0.025033	-0.610177	1.59285	-1.04337	0.0356617		mL3		0	0	0	0	0.0983067	0	0	0	0	OvL3D2
OVOC4211		0.443466	0.214229	0.946104	-1.68966	0.0858626		mL3		0	0	0	0	0.0489128	0	0	0	0	OvL3D2
OVOC9065		-0.330389	1.04253	1.00962	-1.24972	-0.472053		L3		0	0	0	0	0.33315	0	0	0	0	OvL3D2
OVOC8972		-0.808733	-0.212693	1.74236	-0.41064	-0.31029		mL3		0	0	0	0	0.0812562	0	0	0	0	OvL3D2
OVOC4504		-0.213572	0.816529	1.24972	-0.995915	-0.856758		mL3		0	0	0	0	0.0721626	0	0	0	0	OvL3D2
OVOC6795		0.533766	-1.03253	1.46273	-0.631611	-0.33235		mL3		0	0	0	0	0.0305643	0	0	0	0	OvL3D2
OVOC4382		0.737782	0.914511	0.295015	-1.53771	-0.409603		L3		0	0	0	0	0.263014	0	0	0	0	OvL3D2
OVOC1378		0.007314	1.57435	-0.0331813	-1.17511	-0.373374		L3		0	0	0	0	0.131796	0	0	0	0	OvL3D2
OVOC6443		-0.820016	-0.513653	1.72511	-0.27024	-0.121203		mL3		0	0	0	0	0.0676829	0	0	0	0	OvL3D2
OVOC2589		-0.835849	1.01303	0.987819	-1.1396	-0.0253941		L3		0	0	0	0	0.186233	0	0.171211	0	0	OvL3D2
OVOC1450		-0.242645	-0.499803	1.70655	-0.87845	-0.0856513		mL3		0	0	0	0	0.457764	0.251834	0	0	0	OvL3D2
OVOC3024		-0.734207	0.374866	1.55675	-0.298655	-0.898752		mL3		0	0	0	0	0.570029	0.439033	0.0524047	0	0	OvL3D2
OVOC2467		0.805843	-0.369005	0.912682	-1.53233	0.182813		mL3		0	0	0	0	0.552692	0.304057	0	0	0	OvL3D2
OVOC810		0.500976	0.380144	0.961316	-1.62232	-0.220111		mL3		0	0	0	0	0.0507336	0	0	0	0	OvL3D2
OVOC6511		0.57969	-0.650067	1.24433	-1.29547	0.121521		mL3		0	0	0	0	0.0936986	0	0	0	0	OvL3D2
OVOC1097		0.757969	0.0351538	1.08615	-1.42886	-0.450414		mL3		0	0	0	0	0.158085	0.115959	0	0	0	OvL3D2
OVOC9374		-1.52308	1.07465	-0.395101	0.503922	0.339607		L3		0	0	0	0	0.336894	0	0	0	0	OvL3D2
OVOC1894		-0.173795	0.88074	0.628021	-1.64437	0.309404		L3		0	0	0	0	0.775436	0.355498	0	0	0	OvL3D2
OVOC6620		-0.877253	0.966377	1.15645	-0.925638	-0.319937		mL3		0	0	0	0	0.132086	0	0	0	0	OvL3D2
OVOC7652		0.113552	1.68735	-0.463623	-0.792873	-0.544403		L3		0	0	0	0	0.241803	0	0	0	0	OvL3D2
OVOC12327		-0.797228	0.639438	1.4538	-0.614967	-0.681044		mL3		0	0	0	0	0.056787	0	0	0	0	OvL3D2
OVOC10911		0.66492	-0.214742	1.20456	-0.239273	-1.41547		mL3		0	0	0	0	0.304401	0	0	0	0	OvL3D2
OVOC10479		0.250552	1.12101	0.373458	-1.58614	-0.158886		L3		0	0	0	0	0.152201	0	0.139923	0	0	OvL3D2
OVOC2910		0.790321	-0.973924	0.839105	-1.19606	0.54056		mL3		0	0	0	0	0.116473	0.0915378	0	0	0	OvL3D2
OVOC792		0.644271	-1.09419	1.34802	-0.7382	-0.159901		mL3		0	0	0	0.0456118	0.0695674	0.0510289	0	0	0	OvL3D2
OVOC7144		-0.308511	-0.463619	1.67151	-0.945412	0.046028		mL3		0	0	0	0	0.204899	0	0	0	0	OvL3D2
OVOC8257		0.506694	-0.745957	0.867464	-1.37169	0.74349		mL3		0	0	0	0	0.54094	0.170053	0	0	0	OvL3D2
OVOC11521		0.170771	1.09802	0.543104	-1.54966	-0.262236		L3		0	0	0	0	0.338797	0	0	0	0	OvL3D2
OVOC9313		-1.17184	0.9072	0.906419	-0.943882	0.302105		L3		0	0	0	0	0.663027	0.081057	0	0	0	OvL3D2
OVOC6293		0.734029	-0.796638	1.3125	-1.02669	-0.223204		mL3		0	0	0	0	0.0445521	0	0	0	0	OvL3D2
OVOC2733		-0.755758	1.74136	-0.12288	-0.363283	-0.499436		L3		0	0	0	0	1.4746	1.26192	0	0	0	OvL3D2
OVOC5664		-0.350909	1.77193	-0.268098	-0.594163	-0.558761		L3		0	0	0	0	0.128135	0	0	0	0	OvL3D2
OVOC7039		-0.54944	1.61717	0.309468	-0.827864	-0.54933		L3		0	0	0	0	0.0653236	0	0	0	0	OvL3D2
OVOC8197		-0.660895	0.7957	1.35125	-0.745591	-0.740466		mL3		0	0	0	0	0.0615679	0	0	0	0	OvL3D2
OVOC11904		0.120241	-0.425494	1.05437	-1.47279	0.723668		mL3		0	0	0	0	0.0507336	0	0	0	0	OvL3D2
OVOC202		0.769486	-0.644864	1.26281	-1.16001	-0.227419		mL3		0	0	0	0	0.239868	0.197941	0	0	0	OvL3D2
OVOC5498		0.161527	-0.873795	1.46152	-1.00457	0.255315		mL3		0	0	0	0	0.0182049	0	0	0	0	OvL3D2
OVOC7515		0.770106	-0.856882	1.12237	-1.1799	0.144309		mL3		0	0	0.139592	0	0.170361	0	0	0	0	OvL3D2
OVOC8239		-0.210402	0.13197	1.64334	-0.700985	-0.863923		mL3		0	0	0	0	0.948846	0	0.174461	0	0	OvL3D2
OVOC1921		0.57949	-1.06728	0.941356	-1.10316	0.649599		mL3		0	0	0	0	0.0305021	0	0	0	0	OvL3D2
OVOC4161		0.0902456	1.56864	0.0727256	-0.981293	-0.750323		L3		0	0	0	0	0.53542	0.294555	0	0	0	OvL3D2
OVOC2351		-0.632315	-0.650141	1.64381	-0.633492	0.272133		mL3		0	0	0	0	0.0869088	0.0478119	0	0	0	OvL3D2
OVOC2996		-0.464748	-0.431255	1.78859	-0.428527	-0.464057		mL3		0	0	0	0	0.0416438	0	0	0	0	OvL3D2
OVOC9858		0.396728	-0.544429	1.45047	-1.19625	-0.10652		mL3		0	0	0	0	0.0719893	0.0396041	0	0	0	OvL3D2
OVOC1764		0.62292	-0.543773	0.894498	-1.49731	0.523664		mL3		0	0	0	0	0.484809	0.369293	0.0342847	0	0	OvL3D2
OVOC9122		-0.152675	-0.301327	1.0269	-1.44128	0.868386		mL3		0	0	0	0	0.0911354	0	0	0	0	OvL3D2
OVOC6567		0.382145	-0.429266	1.39133	-1.31648	-0.0277342		mL3		0	0	0	0	0.229466	0	0	0	0	OvL3D2
OVOC6706		-0.539663	-0.202003	1.77031	-0.563875	-0.464768		mL3		0	0	0	0	0.251963	0.138614	0	0	0	OvL3D2
OVOC5026		-0.0637257	-0.718209	1.57196	0.195321	-0.985346		mL3		0	0	0	0	0.405183	0	0	0	0	OvL3D2
OVOC2405		0.734734	-0.789482	1.28533	-1.0777	-0.152879		mL3		0	0	0	0.0226656	0.184372	0.0507152	0	0	0	OvL3D2
OVOC5204		-0.772573	-0.505979	1.23715	-0.878109	0.919516		mL3		0	0	0	0	0.107084	0	0	0	0	OvL3D2
OVOC7782		-0.000592143	0.976005	-0.210621	-1.54657	0.781778		L3		0	0	0	0	0.108636	0	0	0	0	OvL3D2
OVOC8701		-0.672145	0.222097	1.64332	-0.804537	-0.388734		mL3		0	0	0	0.0226309	0.0460223	0	0	0	0	OvL3D2
OVOC8224		-0.464644	-0.418468	1.78812	-0.484833	-0.420177		mL3		0	0	0	0	0.166267	0.12196	0	0	0	OvL3D2
OVOC4221		0.245026	-0.523372	1.55866	-1.0968	-0.183513		mL3		0	0	0	0	0.104254	0	0.0191689	0	0	OvL3D2
OVOC10677		0.906364	-0.702684	1.19437	-1.07381	-0.324241		mL3		0	0	0	0	1.4386	0.666469	0	0	0	OvL3D2
OVOC3145		-0.626987	-0.264551	1.76057	-0.607287	-0.261742		mL3		0	0	0	0	0.138173	0	0.0635136	0	0	OvL3D2
OVOC5201		0.348573	-0.34502	1.56041	-1.00733	-0.556634		mL3		0	0	0	0	0.0457764	0	0	0	0	OvL3D2
OVOC7058		-0.525813	1.78206	-0.300253	-0.496068	-0.45993		L3		0	0	0	0	0.129799	0	0.119329	0	0	OvL3D2
OVOC4036		0.668083	-0.61068	1.2593	-1.2617	-0.0550047		mL3		0	0	0	0	0.33131	0.0911332	0	0	0	OvL3D2
OVOC5711		-0.542869	-0.611072	1.70356	-0.648133	0.0985188		mL3		0	0	0	0	0.171858	0.16388	0.0421321	0	0	OvL3D2
OVOC5063		0.126813	-0.613189	1.67275	-0.362904	-0.823475		mL3		0	0	0	0	0.13326	0	0	0	0	OvL3D2
OVOC4930		-0.132322	0.314853	1.24538	-1.52418	0.0962703		mL3		0	0	0	0	0.0218539	0	0	0	0	OvL3D2
OVOC1115		0.429741	-0.480066	1.01718	-1.50392	0.537063		mL3		0	0	0	0	0.0895031	0	0	0	0	OvL3D2
OVOC11793		0.309725	0.034475	1.48905	-0.865572	-0.967677		mL3		0	0	0	0	0.0647593	0	0	0	0	OvL3D2
OVOC3991		-0.537776	-0.40873	1.78494	-0.474984	-0.363455		mL3		0	0	0	0	0.291102	0	0	0	0	OvL3D2
OVOC2175		0.81462	-0.707808	0.987667	-1.34127	0.246793		mL3		0	0	0	0	0.386884	0.31926	0	0	0	OvL3D2
OVOC4797		0.415905	-0.588662	1.42221	-1.20664	-0.0428143		mL3		0	0	0	0	0.125981	0	0	0	0	OvL3D2
OVOC7110		-0.749845	1.21431	0.918994	-0.97602	-0.407442		L3		0	0	0	0	0.181718	0.0666469	0	0	0	OvL3D2
OVOC711		-0.173517	-0.644505	1.31245	-1.17181	0.677378		mL3		0	0	0	0	0.0636593	0	0	0	0	OvL3D2
OVOC10341		-0.502001	-0.450319	1.78734	-0.449224	-0.385792		mL3		0	0	0	0	0.0856673	0	0.0787569	0	0	OvL3D2
OVOC9205		0.71444	-0.0429688	1.26398	-1.06016	-0.87529		mL3		0	0	0	0	0.0576607	0	0	0	0	OvL3D2
OVOC12487		-1.18501	1.43817	-0.612908	0.388512	-0.0287637		L3		0	0	0	0	0.305955	0	0	0	0	OvL3D2
OVOC12325		0.235154	0.873991	0.975233	-0.872706	-1.21167		mL3		0	0	0	0	0.0808182	0	0	0	0	OvL3D2
OVOC5964		0.122457	-0.463899	1.68751	-0.762971	-0.583093		mL3		0	0	0	0	0.0585426	0	0	0	0	OvL3D2
OVOC6490		-0.490695	-0.297894	1.78232	-0.490854	-0.502875		mL3		0	0	0	0	0.222926	0	0	0	0	OvL3D2
OVOC143		0.95817	-0.120874	1.09533	-0.962554	-0.970072		mL3		0	0	0	0	0.114879	0	0	0	0	OvL3D2
OVOC7715		1.03055	-0.83125	1.10762	-0.941695	-0.365222		mL3		0	0	0	0	0.0564662	0	0	0	0	OvL3D2
OVOC2558		-0.589581	-0.0178166	1.73491	-0.620948	-0.50656		mL3		0	0	0	0	0.0512539	0	0	0	0	OvL3D2
OVOC464		-0.52266	-0.205928	1.77201	-0.516293	-0.527124		mL3		0	0	0	0	0.891959	0.528447	0.189233	0	0	OvL3D2
OVOC7936		0.455642	-0.457258	1.35933	-1.31676	-0.0409556		mL3		0	0	0	0	0.0415285	0	0	0	0	OvL3D2
OVOC3751		-0.373626	0.446999	1.53081	-0.925599	-0.678585		mL3		0	0	0	0	0.0494778	0	0	0	0	OvL3D2
OVOC9812		-0.570011	1.73909	-0.570011	-0.0290542	-0.570011		L3		0	0	0	0	0.144152	0	0	0	0	OvL3D2
OVOC7774		0.677139	-0.988485	0.775025	-1.19522	0.731545		mL3		0	0	0	0	0.149001	0.0126109	0.010537	0	0	OvL3D2
OVOC9583		-0.718251	0.715689	1.40608	-0.772106	-0.631415		mL3		0	0	0	0	0.464861	0.255738	0	0	0	OvL3D2
OVOC3978		-0.524321	1.77603	-0.278327	-0.585648	-0.387738		L3		0	0	0	0	0.0825993	0	0	0	0	OvL3D2
OVOC4277		-0.694771	-0.367504	1.13779	-1.05874	0.983229		mL3		0	0	0	0	0.024617	0	0.0226313	0	0	OvL3D2
OVOC2308		-0.569931	-0.474309	1.76452	-0.556686	-0.163597		mL3		0	0	0	0	0.0766843	0	0	0	0	OvL3D2
OVOC9947		-0.573708	-0.448876	1.76173	-0.584651	-0.154493		mL3		0	0	0	0	0.103749	0	0	0	0	OvL3D2
OVOC2700		-0.448792	1.51241	0.514289	-0.819102	-0.758804		L3		0	0	0	0	0.422303	0	0	0	0	OvL3D2
OVOC12851		-0.706582	1.1043	1.08629	-0.749025	-0.734982		L3		0	0	0	0	0.299835	0	0	0	0	OvL3D2
OVOC10659		-0.439303	1.68679	0.126113	-0.721878	-0.651721		L3		0	0	0	0	0.251963	0	0	0	0	OvL3D2
OVOC12717		-0.232496	1.35445	0.688033	-0.904993	-0.904993		L3		0	0	0	0	2.27723	0	0	0	0	OvL3D2
OVOC5384		0.943431	1.10137	-0.109569	-1.04621	-0.889024		L3		0	0	0	0	0.315616	0	0	0	0	OvL3D2
OVOC12990		-0.447214	1.78885	-0.447214	-0.447214	-0.447214		L3		0	0	0	0	0.416438	0	0	0	0	OvL3D2
OVOC6859		-0.452989	1.77337	-0.22596	-0.547213	-0.547213		L3		0	0	0	0	0.472182	0	0	0	0	OvL3D2
OVOC3827		0.283706	1.49039	0.0664747	-0.920283	-0.920283		L3		0	0	0.599223	0	1.09696	0.40232	0	0	0	OvL3D2
OVOC5366		-0.447214	1.78885	-0.447214	-0.447214	-0.447214		L3		0	0	0	0	0.508196	0	0	0	0	OvL3D2
OVOC4956		-0.966818	1.36416	0.51651	-0.966818	0.0529641		L3		0	0	0	0	1.46978	0	0	0	0	OvL3D2
OVOC165		-0.447214	1.78885	-0.447214	-0.447214	-0.447214		L3		0	0	0	0	2.221	2.13825	0	0	0	OvL3D2
OVOC9269		-0.67569	1.55011	0.476963	-0.67569	-0.67569		L3		0	0	0	0	0.47897	0.1054	0.0880668	0	0	OvL3D2
OVOC12497		0.169782	1.68179	-0.617189	-0.617189	-0.617189		L3		0	0	0	0	8.43287	2.74918	0	0	0	OvL3D2
OVOC9560		-0.447214	1.78885	-0.447214	-0.447214	-0.447214		L3		0	0	0	0	0.334389	0	0	0	0	OvL3D2
OVOC7518		-0.454843	-0.422805	1.78868	-0.455515	-0.455515		mL3		0	0	0	0	0.10411	0	0	0	0	OvL3D2
OVOC5670		-0.232681	-0.055086	1.7105	-0.761132	-0.661596		mL3		0	0	0	0	0.129054	0.0946634	0	0	0	OvL3D2
OVOC9718		-0.275692	0.863876	1.17532	-1.22915	-0.534351		mL3		0	0	0	0	0.422303	0	0	0	0	OvL3D2
OVOC3183		-0.562546	0.78181	1.35433	-0.786798	-0.786798		mL3		0	0	0	0	0.374794	0	0	0	0	OvL3D2
OVOC5930		-0.631806	0.075849	1.6956	-0.757748	-0.38189		mL3		0	0	0	0	1.32671	0.291949	0	0	0	OvL3D2
OVOC4742		0.647956	-0.466014	1.43422	-0.808082	-0.808082		mL3		0	0	0	0	0.33315	0	0	0	0	OvL3D2
OVOC4729		-0.258409	0.785472	1.28719	-0.98975	-0.824501		mL3		0	0	0	0	0.629025	0.461402	0	0	0	OvL3D2
OVOC9809		-0.50648	0.0873645	1.70544	-0.643163	-0.643163		mL3		0	0	0	0	0.147702	0	0	0	0	OvL3D2
OVOC7356		-0.571966	-0.185811	1.75897	-0.647463	-0.353735		mL3		0	0	0	0	0.0986301	0	0	0	0	OvL3D2
OVOC2258		-0.509861	0.760984	1.36311	-0.807117	-0.807117		mL3		0	0	0	0	0.272578	0	0	0	0	OvL3D2
OVOC11817		-0.54003	0.615667	1.25347	-1.32595	-0.00315796		mL3		0	0	0	0	0.307524	0	0	0	0	OvL3D2
OVOC908		-0.679138	0.498712	1.5387	-0.679138	-0.679138		mL3		0	0	0	0	6.38994	2.16329	0	0	0	OvL3D2
OVOC8602		-0.300261	-0.6031	1.71313	-0.781332	-0.0284395		mL3		0	0	0	0	0.922571	0	0	0	0	OvL3D2
OVOC3868		0.575952	-0.536596	1.48795	-0.763655	-0.763655		mL3		0	0	0	0	2.30643	0.761313	0	0	0	OvL3D2
OVOC1389		-0.695637	0.612948	1.47396	-0.695637	-0.695637		mL3		0	0	0	0	0.832876	0	0	0	0	OvL3D2
OVOC8184		-0.447214	-0.447214	1.78885	-0.447214	-0.447214		mL3		0	0	0	0	0.329489	0	0	0	0	OvL3D2
OVOC6176		-0.0349984	-0.516091	1.73959	-0.594249	-0.594249		mL3		0	0	0	0	0.136911	0	0	0	0	OvL3D2
OVOC7551		-0.447214	-0.447214	1.78885	-0.447214	-0.447214		mL3		0	0	0	0	2.64561	0	0	0	0	OvL3D2
OVOC7161		-0.203983	0.962889	1.12284	-0.940871	-0.940871		mL3		0	0	0	0	0.26771	0	0	0	0	OvL3D2
OVOC426		-0.447214	-0.447214	1.78885	-0.447214	-0.447214		mL3		0	0	0	0	1.48067	0.407287	0	0	0	OvL3D2
OVOC8532		-0.447214	-0.447214	1.78885	-0.447214	-0.447214		mL3		0	0	0	0	1.41655	0	0	0	0	OvL3D2
OVOC3552		0.986688	1.10214	-0.982212	-0.895865	-0.210753		L3		0	0	0	0.241705	0.245767	0.540823	0.225942	0	0	OvL3D3
OVOC4100		-1.31601	1.47474	0.174964	-0.225796	-0.107898		L3		0	0	0	0	0	0.246196	0	0	0	OvL3D3
OVOC5119		-0.406653	1.59338	-0.681914	0.340624	-0.845433		L3		0	0	0	0	0	0.189599	0	0	0	OvL3D3
OVOC275		0.677308	1.36393	-0.96758	-0.826966	-0.246694		L3		0	0	0	0	0	0.314192	0	0	0	OvL3D3
OVOC11800		0.570068	1.12378	-1.1644	0.412088	-0.941535		L3		0	0	0	0.207662	0.211152	0.464651	0.194119	0	0	OvL3D3
OVOC7430		-0.717719	-0.713058	1.53274	0.506661	-0.608626		mL3		0	0	0	0	0	1.06995	0	0	0	OvL3D3
OVOC8476		0.688862	-0.763118	1.41915	-0.561139	-0.783752		mL3		0	0	0	0	0	0.549837	0	0	0	OvL3D3
OVOC4656		0.13568	1.38595	0.395689	-1.14048	-0.776836		L3		0	0	0	0	0	0.422951	0	0	0	OvL3D3
OVOC3597		0.656275	-0.513159	1.00994	0.323819	-1.47687		mL3		0	0	0	0	0	0.336635	0.281274	0	0	OvL3D3
OVOC9705		0.438213	1.48738	-1.10556	-0.273711	-0.546325		L3		0	0	0	0	0	0.210129	0	0	0	OvL3D3
OVOC5790		0.606011	1.24661	0.120447	-1.22913	-0.743944		L3		0	0	0	0	0	0.0646867	0	0	0	OvL3D3
OVOC12150		0.452368	1.43762	-0.0467396	-0.804071	-1.03918		L3		0	0	0	0	0	0.19406	0	0	0	OvL3D3
OVOC3066		-0.774182	0.365046	1.4799	-1.03738	-0.0333925		mL3		0	0	0	0	0	1.0642	0	0	0	OvL3D3
OVOC2923		-0.237059	-0.790422	1.73588	-0.519772	-0.18863		mL3		0	0	0	0	0	0.931927	0	0	0	OvL3D3
OVOC2504		-1.27214	0.649503	0.941668	-0.874417	0.555388		mL3		0	0	0	0	0	0.22596	0	0	0	OvL3D3
OVOC3791		0.757752	-0.223709	0.886357	-1.5994	0.179004		mL3		0	0	0	0	0	0.141589	0	0	0	OvL3D3
OVOC9687		-0.582589	-0.0999085	1.754	-0.540567	-0.530932		mL3		0	0	0	0	0.128409	0.141286	0	0	0	OvL3D3
OVOC5686		0.303361	1.55493	-0.285276	-1.07943	-0.493588		L3		0	0	0	0	0.914132	1.0058	0.504236	0	0	OvL3D3
OVOC3684		-0.240901	0.192868	1.6079	-1.00667	-0.553199		mL3		0	0	0	0	0	0.171824	0	0	0	OvL3D3
OVOC2958		0.802572	1.25176	-0.751818	-1.08454	-0.21798		L3		0	0	0	0	0.505341	0.556015	0.154859	0	0	OvL3D3
OVOC5974		-0.405507	-0.154268	1.73269	-0.833106	-0.339813		mL3		0	0	0	0	0.162073	0.178325	0	0	0	OvL3D3
OVOC4966		0.332489	1.49939	-0.0240072	-0.960982	-0.846889		L3		0	0	0	0	0	0.592638	0	0	0	OvL3D3
OVOC8244		0.622639	-0.430403	1.04402	-1.50496	0.268699		mL3		0	0	0	0.1843	0	0.206189	0	0	0	OvL3D3
OVOC3976		-0.155604	1.70715	-0.105015	-0.76882	-0.677716		L3		0	0	0	0	0	0.255738	0	0	0	OvL3D3
OVOC1002		-0.396431	-0.332261	1.78241	-0.514469	-0.539247		mL3		0	0	0	0	0	0.0488744	0	0	0	OvL3D3
OVOC8467		-0.642244	1.14719	1.01684	-0.960373	-0.561418		L3		0	0	0	0	0	0.125438	0	0	0	OvL3D3
OVOC1425		-0.682723	-0.138965	1.68603	-0.0459551	-0.81839		mL3		0	0	0	0	0	0.184819	0	0	0	OvL3D3
OVOC7302		-0.295817	0.700304	0.879764	-1.59696	0.312713		mL3		0	0	0	0	0	0.530389	0	0	0	OvL3D3
OVOC10724		-0.416265	-0.284187	1.74418	-0.803907	-0.239825		mL3		0	0	0	0	0	0.0877399	0	0	0	OvL3D3
OVOC5801		0.678914	0.725114	0.70462	-1.43747	-0.671177		L3		0	0	0	0	0	0.0787356	0	0	0	OvL3D3
OVOC8804		0.744698	0.962617	0.0688408	-1.57243	-0.203721		L3		0	0	0	0	0.218858	0.481609	0	0	0	OvL3D3
OVOC9039		0.337347	0.350237	0.877059	-1.72313	0.158488		mL3		0	0	0	0	0.637948	1.16987	0	0	0	OvL3D3
OVOC3792		0.811183	-0.474778	1.21792	-1.23829	-0.316038		mL3		0	0	0	0	0.0437716	0.0481609	0	0	0	OvL3D3
OVOC10098		0.390529	-0.258208	1.29731	-1.44826	0.0186366		mL3		0	0	0	0	0.149918	0.164951	0.137824	0	0	OvL3D3
OVOC5693		-0.165406	1.53268	0.360575	-0.883669	-0.844181		L3		0	0	0	0	0	0.207486	0	0	0	OvL3D3
OVOC5461		-1.46186	0.64893	1.15572	-0.0174156	-0.325366		mL3		0	0	0	0	0	0.111831	0	0	0	OvL3D3
OVOC10822		-0.209593	1.11836	-0.139827	-1.47767	0.708721		L3		0	0	0	0	0	0.653271	0	0	0	OvL3D3
OVOC12111		0.68274	-1.14016	1.31861	-0.679922	-0.181269		mL3		0	0	0	0	0.146738	0.376723	0	0	0	OvL3D3
OVOC1477		0.638708	-0.513011	1.00054	-1.48333	0.357102		mL3		0	0	0	0	0	0.072031	0	0	0	OvL3D3
OVOC67		0.793821	0.0890568	0.908039	-1.57872	-0.212198		mL3		0	0	0	0	0	0.377031	0	0	0	OvL3D3
OVOC10426		0.546189	-0.54098	1.43057	-1.12518	-0.310597		mL3		0	0	0	0	0.14011	0.15416	0.085872	0	0	OvL3D3
OVOC11833		-1.08922	0.295722	1.25124	0.497697	-0.955438		mL3		0	0	0	0	0	0.0666469	0	0	0	OvL3D3
OVOC10548		0.247297	1.50396	-0.179092	-1.23832	-0.333838		L3		0	0	0.213636	0	1.56436	1.57779	0.719084	0	0	OvL3D3
OVOC5272		0.770409	-0.28128	1.28035	-1.13225	-0.637227		mL3		0	0	0	0	0	0.0620117	0	0	0	OvL3D3
OVOC7643		0.576919	-1.06587	1.29936	-0.912343	0.101931		mL3		0	0	0	0	0	0.0631996	0	0	0	OvL3D3
OVOC3602		-0.00861521	-0.772131	1.4288	-1.08307	0.435015		mL3		0	0	0	0	0	0.0630788	0	0	0	OvL3D3
OVOC5098		-1.0164	1.25412	0.470539	-1.03306	0.324797		L3		0	0	0	0	0	0.474679	0	0	0	OvL3D3
OVOC7981		-0.723964	-0.523555	1.52647	-0.784745	0.505792		mL3		0	0	0	0	0.0803848	0.442228	0	0	0	OvL3D3
OVOC961		0.0878618	-0.122023	1.61004	-1.05577	-0.520109		mL3		0	0	0	0	0	0.0865885	0	0	0	OvL3D3
OVOC8585		-0.762115	1.58816	0.337828	-0.811627	-0.352242		L3		0	0	0	0	0	0.0184716	0.0154339	0	0	OvL3D3
OVOC7825		-1.25471	0.738089	1.14875	0.109092	-0.741221		mL3		0	0	0	0	0	0.240804	0	0	0	OvL3D3
OVOC5244		-0.0537946	0.686572	0.909092	-1.64001	0.0981445		mL3		0	0	0	0	0.0549149	0.120843	0	0	0	OvL3D3
OVOC4377		-0.472244	-0.379971	1.72066	-0.818173	-0.0502722		mL3		0	0	0	0	0	0.0295347	0	0	0	OvL3D3
OVOC10459		-0.0553991	-0.357193	1.72848	-0.747211	-0.568674		mL3		0	0	0	0	0.076294	0.0839446	0.0350698	0	0	OvL3D3
OVOC5241		0.215414	-0.72021	1.34952	-1.21511	0.370391		mL3		0	0	0	0	0.0399781	0.0879739	0	0	0	OvL3D3
OVOC10034		-0.514918	-0.21363	1.46626	-1.16484	0.427133		mL3		0	0	0	0	0	0.599822	0	0	0	OvL3D3
OVOC2444		-0.282215	1.46431	0.537487	-0.793565	-0.926018		L3		0	0	0	0	0	0.217041	0	0	0	OvL3D3
OVOC3782		0.202027	-0.226089	1.30543	-1.47224	0.190878		mL3		0	0	0	0	0	0.0653271	0	0	0	OvL3D3
OVOC5426		-0.529816	-0.19473	1.77041	-0.530778	-0.515083		mL3		0	0	0	0	0	0.17949	0.0299944	0	0	OvL3D3
OVOC6554		-0.637692	1.77061	-0.461403	-0.43555	-0.23597		L3		0	0	0	0	0	0.379198	0	0	0	OvL3D3
OVOC1528		-0.31299	0.821303	1.26914	-0.752505	-1.02495		mL3		0	0	0	0	0	0.130914	0	0	0	OvL3D3
OVOC8241		0.364414	-0.396534	1.53434	-1.08834	-0.41388		mL3		0	0	0	0	0	0.0365745	0	0	0	OvL3D3
OVOC11640		0.324237	1.19975	0.0517724	-1.56611	-0.00964887		L3		0	0	0	0	0	0.072506	0	0	0	OvL3D3
OVOC6608		0.0805454	1.35561	0.473123	-1.18844	-0.720839		L3		0	0	0	0	0	0.117403	0	0	0	OvL3D3
OVOC1015		-0.423245	-0.219128	1.77072	-0.544263	-0.58409		mL3		0	0	0	0	0	0.243171	0	0	0	OvL3D3
OVOC5245		0.33898	-0.625541	1.5837	-0.917284	-0.379851		mL3		0	0	0	0	0	0.0465963	0.0389335	0	0	OvL3D3
OVOC1087		-1.08685	0.882308	0.961679	-1.02232	0.265183		mL3		0	0	0	0	0	0.0595491	0	0	0	OvL3D3
OVOC2697		-0.254128	-0.624749	1.74871	-0.668172	-0.201661		mL3		0	0	0	0	0	0.0623633	0	0	0	OvL3D3
OVOC8610		-0.158288	-0.624479	1.69955	-0.830036	-0.0867511		mL3		0	0	0	0	0.0997788	0.164677	0	0	0	OvL3D3
OVOC11263		-0.501844	1.75941	-0.134216	-0.604318	-0.519037		L3		0	0	0	0	0	0.217041	0	0	0	OvL3D3
OVOC381		0.297707	-1.11071	1.02335	0.791582	-1.00193		mL3		0	0	0	0	0	0.0756656	0	0	0	OvL3D3
OVOC10561		0.154844	-0.531828	0.953226	-1.43235	0.856107		mL3		0	0	0	0	0	0.0865885	0	0	0	OvL3D3
OVOC4034		-0.337116	-0.0429344	1.59065	-1.16277	-0.0478285		mL3		0	0	0	0	0	0.471289	0	0	0	OvL3D3
OVOC2801		-0.691793	1.7647	-0.232544	-0.425916	-0.414449		L3		0	0	0	0	0	0.0671898	0	0	0	OvL3D3
OVOC8520		0.633197	-0.250577	1.03982	-1.56074	0.138303		mL3		0	0	0.091162	0	0.0556281	0.183619	0	0	0	OvL3D3
OVOC8193		-0.719958	1.72913	-0.331034	-0.0631577	-0.61498		L3		0	0	0	0	0	0.0942577	0	0	0	OvL3D3
OVOC5142		0.20967	1.06635	0.783631	-0.825133	-1.23451		L3		0	0	0	0	0	0.835195	0	0	0	OvL3D3
OVOC4180		0.810198	-0.544625	1.10994	-1.34691	-0.0286078		mL3		0	0	0	0	0	0.0493865	0.0412648	0	0	OvL3D3
OVOC4906		-0.583832	-0.197814	1.70362	-0.843527	-0.0784463		mL3		0	0	0	0	0	0.034329	0	0	0	OvL3D3
OVOC4139		0.0681446	-0.106269	1.63816	-0.901108	-0.698928		mL3		0	0	0	0	0	0.10058	0	0	0	OvL3D3
OVOC5511		0.309185	-0.886557	1.41264	-1.03974	0.204481		mL3		0	0	0	0	0	0.0363528	0	0	0	OvL3D3
OVOC10085		0.455371	0.0804017	1.35663	-1.22472	-0.667683		mL3		0	0	0	0	0	0.158607	0	0	0	OvL3D3
OVOC1020		0.427847	-0.840556	1.56156	-0.496857	-0.65199		mL3		0	0	0	0	0	0.00925911	0	0	0	OvL3D3
OVOC5760		-1.07004	0.660335	1.0392	0.440537	-1.07004		mL3		0	0	0	0	0	0.478119	0	0	0	OvL3D3
OVOC4201		0.261738	0.963313	0.824566	-1.35883	-0.690782		L3		0	0	0	0	0	0.0984782	0	0	0	OvL3D3
OVOC5073		0.845219	-0.921228	1.07522	-1.12476	0.125542		mL3		0	0	0	0	0.0314623	0.0692344	0	0	0	OvL3D3
OVOC2939		0.60413	-0.349065	1.42517	-0.652379	-1.02785		mL3		0	0	0	0	0	0.239059	0	0	0	OvL3D3
OVOC10048		0.0720109	-0.838573	1.63166	-0.789692	-0.0754052		mL3		0	0	0	0	0.11105	0.122186	0	0	0	OvL3D3
OVOC6813		-0.299531	-0.254894	1.72016	-0.904488	-0.26125		mL3		0	0	0	0	0	0.0931927	0	0	0	OvL3D3
OVOC7855		-1.57343	1.10904	0.103451	0.510991	-0.15005		L3		0	0	0	0	0	0.107811	0	0	0	OvL3D3
OVOC4009		0.219703	-0.569408	1.56854	-1.07007	-0.148761		mL3		0	0	0	0	0.0151739	0.0500864	0	0	0	OvL3D3
OVOC8996		-0.257338	1.04324	0.880085	-0.248568	-1.41742		L3		0	0	0	0	0	0.139789	0	0	0	OvL3D3
OVOC6752		0.0165489	0.882722	1.08991	-1.15921	-0.82997		mL3		0	0	0	0	0	0.0709467	0	0	0	OvL3D3
OVOC6027		0.824958	0.986374	0.197391	-1.38519	-0.623531		L3		0	0	0	0	0	0.0407287	0	0	0	OvL3D3
OVOC2940		0.75096	-0.444088	1.35892	-0.881639	-0.784153		mL3		0	0	0	0	0	0.158607	0	0	0	OvL3D3
OVOC3907		-0.530463	0.722231	1.39318	-0.795204	-0.789743		mL3		0	0	0	0	0	0.137459	0	0	0	OvL3D3
OVOC6475		-0.3972	1.00691	0.64733	-1.52831	0.271265		L3		0	0	0	0	0	0.062719	0	0	0	OvL3D3
OVOC6292		0.91567	-0.288097	1.10343	-1.29141	-0.439601		mL3		0	0	0	0.0618197	0	0.207486	0.057788	0	0	OvL3D3
OVOC1653		0.142298	-0.00767713	1.43144	-1.37649	-0.18957		mL3		0	0	0	0	0.0643424	0.0707944	0	0	0	OvL3D3
OVOC11589		0.433102	-0.570449	1.04597	-1.44934	0.540717		mL3		0	0	0	0	0.045088	0.0496093	0	0	0	OvL3D3
OVOC6419		0.527472	-0.16983	1.4407	-0.910897	-0.887449		mL3		0	0	0	0	0	0.0659804	0	0	0	OvL3D3
OVOC10385		0.51156	-0.722169	1.44481	-1.04586	-0.188338		mL3		0	0	0	0	0	0.066179	0	0	0	OvL3D3
OVOC7388		0.712135	-0.796772	0.753916	-1.35092	0.681643		mL3		0	0	0	0	0.0489927	0.0539056	0	0	0	OvL3D3
OVOC5334		-0.41162	1.768	-0.28473	-0.378578	-0.693073		L3		0	0	0	0	0	1.12467	0	0	0	OvL3D3
OVOC3985		0.556462	-0.922725	0.912082	-1.23678	0.690956		mL3		0	0	0	0	0	0.0478813	0	0	0	OvL3D3
OVOC709		-0.923435	0.422295	1.18332	-1.1584	0.476222		mL3		0	0	0	0	0	0.072347	0	0	0	OvL3D3
OVOC5283		-0.0398829	1.54403	0.251236	-0.950477	-0.804902		L3		0	0	0	0	0	0.168317	0	0	0	OvL3D3
OVOC1906		0.0224228	-0.626715	1.65059	-0.93235	-0.113952		mL3		0	0	0	0	0	0.0292986	0	0	0	OvL3D3
OVOC10394		-0.452891	1.76	-0.198193	-0.701332	-0.407589		L3		0	0	0	0	0	0.251834	0	0	0	OvL3D3
OVOC1991		-0.600282	-1.06949	1.46819	-0.299178	0.500763		mL3		0	0	0	0	0	0.389648	0.217046	0	0	OvL3D3
OVOC11050		-0.945814	0.489608	1.33405	-1.03083	0.152987		mL3		0	0	0	0	0.0349866	0.07699	0	0	0	OvL3D3
OVOC10784		-0.634406	-0.563495	1.75982	-0.393112	-0.168808		mL3		0	0	0	0	0	0.099169	0	0	0	OvL3D3
OVOC11076		0.742896	1.35407	-0.391369	-0.911517	-0.794081		L3		0	0	0	0	0	0.157096	0	0	0	OvL3D3
OVOC6115		0.509722	-0.82999	1.19609	-1.2244	0.348586		mL3		0	0	0	0	0	0.050061	0	0	0	OvL3D3
OVOC2935		0.680792	-0.497513	1.00883	-1.47943	0.287321		mL3		0	0	0	0	0.0759077	0.0835195	0	0	0	OvL3D3
OVOC8637		0.0191567	0.50144	1.17354	-1.53115	-0.162984		mL3		0	0	0	0	0	0.131961	0	0	0	OvL3D3
OVOC4393		0.307728	1.37819	0.277959	-0.971656	-0.992224		L3		0	0	0	0	0	0.206189	0	0	0	OvL3D3
OVOC3742		-0.388439	1.55316	0.394986	-0.959361	-0.600348		L3		0	0	0	0	0	0.342755	0	0	0	OvL3D3
OVOC5356		0.2793	1.60989	-0.35377	-0.882417	-0.653008		L3		0	0	0	0	0	0.374889	0	0	0	OvL3D3
OVOC12298		-0.440682	1.60702	0.254192	-0.983882	-0.436645		L3		0	0	0	0	0	0.0709467	0.0592794	0	0	OvL3D3
OVOC7230		0.734843	-0.764892	0.82875	-1.36609	0.567386		mL3		0	0	0	0	0.0605728	0.0666469	0	0	0	OvL3D3
OVOC9023		0.663108	0.152855	0.717837	-1.72746	0.193662		mL3		0	0	0	0	0	0.0697467	0	0	0	OvL3D3
OVOC2409		-0.0206264	-0.602967	1.56048	-1.08571	0.14882		mL3		0	0	0	0	0	0.0358979	0	0	0	OvL3D3
OVOC379		0.13269	-0.0522772	1.17573	-1.57896	0.322822		mL3		0	0	0	0	0	0.0879739	0	0	0	OvL3D3
OVOC7270		-0.501125	-0.149812	1.76298	-0.555501	-0.556544		mL3		0	0	0	0	0	0.0587014	0	0	0	OvL3D3
OVOC4646		-0.54803	-0.174274	1.76719	-0.536846	-0.508045		mL3		0	0	0	0	0	0.181764	0	0	0	OvL3D3
OVOC6930		0.919518	-0.983713	1.11551	-0.967128	-0.0841907		mL3		0	0	0	0	0	0.0276764	0	0	0	OvL3D3
OVOC1140		-0.0684043	0.338939	1.50976	-0.980599	-0.799692		mL3		0	0	0	0	0.147702	0.284398	0.101841	0	0	OvL3D3
OVOC3389		0.632678	-0.21949	1.35703	-1.15267	-0.617543		mL3		0	0	0	0	0	0.0615489	0	0	0	OvL3D3
OVOC10691		-0.543909	-0.626551	1.28201	-0.967319	0.855768		mL3		0	0	0	0	0.0245767	0.0540823	0	0	0	OvL3D3
OVOC181		-0.760544	-0.0997949	1.67384	-0.780232	-0.0332715		mL3		0	0	0	0	0.0485563	0.0534254	0	0	0	OvL3D3
OVOC7572		-0.493786	-0.287284	1.74608	-0.764664	-0.200346		mL3		0	0	0.110419	0	0.269515	0.296541	0	0	0	OvL3D3
OVOC1243		0.554612	-0.403394	1.4252	-1.14594	-0.430472		mL3		0	0	0	0	0	0.159566	0	0	0	OvL3D3
OVOC1744		0.877679	-0.862067	0.985009	-1.21293	0.212309		mL3		0	0	0	0	0	0.0700429	0	0	0	OvL3D3
OVOC824		0.922763	-0.381533	1.15515	-0.509291	-1.18709		mL3		0	0	0	0	0	0.272646	0	0	0	OvL3D3
OVOC2495		0.976994	-0.756076	1.20525	-0.759079	-0.667088		mL3		0	0	0	0	0	0.340984	0.0356136	0	0	OvL3D3
OVOC10846		-0.738982	-0.163697	1.72745	-0.63921	-0.185562		mL3		0	0	0	0	0	0.177845	0	0	0	OvL3D3
OVOC12022		0.504196	-0.505481	0.80626	-1.52414	0.719169		mL3		0	0	0	0	0	0.0676029	0	0	0	OvL3D3
OVOC8745		0.456616	-0.289311	1.44502	-1.20611	-0.406215		mL3		0	0	0	0	0.0255179	0.0561535	0	0	0	OvL3D3
OVOC6070		0.249943	-0.635839	1.6319	-0.839658	-0.406345		mL3		0	0	0	0	0.0257812	0.0283665	0	0	0	OvL3D3
OVOC1749		0.863175	-0.657678	1.22659	-1.09843	-0.333654		mL3		0	0	0	0	0	0.042623	0	0	0	OvL3D3
OVOC8654		0.524172	-0.287806	1.22025	-1.46741	0.0107975		mL3		0	0	0	0	0	0.0896473	0.0749046	0	0	OvL3D3
OVOC2235		-0.569135	1.2063	0.631514	0.0788739	-1.34755		L3		0	0	0	0	0.156982	0.172724	0	0	0	OvL3D3
OVOC4256		-0.412681	-0.690066	1.2792	-1.01061	0.834159		mL3		0	0	0	0	0	0.223662	0	0	0	OvL3D3
OVOC2677		0.433693	-0.773227	1.24813	-1.24279	0.33419		mL3		0	0	0	0	0	0.0370677	0	0	0	OvL3D3
OVOC9105		-0.262107	-0.245225	1.62508	-1.10914	-0.00860396		mL3		0	0	0	0	0.043204	0.0475363	0	0	0	OvL3D3
OVOC8731		1.0111	-0.734939	1.16517	-0.577109	-0.864219		mL3		0	0	0	0	0	0.263922	0	0	0	OvL3D3
OVOC5059		0.883968	-0.0269398	1.07329	-1.28363	-0.646692		mL3		0	0	0	0	0	0.158989	0	0	0	OvL3D3
OVOC2508		0.342742	-0.8942	1.21951	-1.16245	0.494404		mL3		0	0	0	0	0.0150218	0.0330563	0	0	0	OvL3D3
OVOC3134		0.416507	-0.923718	1.33165	-1.06801	0.243576		mL3		0	0	0	0.0342884	0.104594	0.115082	0.0320522	0	0	OvL3D3
OVOC10584		0.321651	-0.940023	1.24374	-1.1097	0.484325		mL3		0	0	0	0	0.0741708	0.0816084	0.0170469	0	0	OvL3D3
OVOC6017		0.776987	-0.941658	0.805298	-1.23022	0.589594		mL3		0	0	0	0	0	0.0684444	0	0	0	OvL3D3
OVOC3535		0.559079	-0.917133	1.07862	-1.20387	0.483306		mL3		0	0	0	0	0	0.0185442	0.0154946	0	0	OvL3D3
OVOC6653		0.449535	-0.792566	1.51125	-0.903093	-0.26513		mL3		0	0	0	0	0	0.0287371	0	0	0	OvL3D3
OVOC7394		0.0299276	1.62316	-0.0730768	-0.554527	-1.02548		L3		0	0	0	0	0	0.177367	0	0	0	OvL3D3
OVOC5582		-0.565791	1.77273	-0.250274	-0.385943	-0.570721		L3		0	0	0	0	0	0.143436	0	0	0	OvL3D3
OVOC7810		0.567555	-0.349894	1.46356	-0.83041	-0.850808		mL3		0	0	0	0	0	0.037193	0.0310765	0	0	OvL3D3
OVOC378		0.797417	-0.432871	1.26069	-1.17779	-0.447453		mL3		0	0	0	0	0.038147	0.0419723	0	0	0	OvL3D3
OVOC10620		-0.214603	1.43769	-0.645799	-1.09589	0.518605		L3		0	0	0	0	0	0.0986254	0	0	0	OvL3D3
OVOC10343		-0.601413	-0.603467	1.66399	-0.676694	0.217582		mL3		0	0	0	0	0	0.214222	0	0	0	OvL3D3
OVOC11392		0.495244	-0.880782	1.23444	-1.16432	0.315418		mL3		0	0	0	0	0	0.395308	0	0	0	OvL3D3
OVOC5468		0.929445	-0.46957	1.17823	-1.12378	-0.514328		mL3		0	0	0	0	0	0.049759	0	0	0	OvL3D3
OVOC3177		0.858944	-0.837942	1.21312	-1.02134	-0.212787		mL3		0	0	0	0	0	0.103094	0	0	0	OvL3D3
OVOC12028		0.149051	1.67145	-0.487509	-0.836691	-0.496303		L3		0	0	0	0	0	0.0863618	0	0	0	OvL3D3
OVOC5316		-0.511576	-0.389769	1.7856	-0.501562	-0.38269		mL3		0	0	0	0	0.0550157	0.0605325	0	0	0	OvL3D3
OVOC11776		-0.416448	1.51949	0.489895	-0.729409	-0.863529		L3		0	0	0	0	0	0.15416	0	0	0	OvL3D3
OVOC17		-0.603577	0.814619	1.06086	-1.3563	0.0843971		mL3		0	0	0	0	0	0.0802681	0	0	0	OvL3D3
OVOC41		0.103044	-0.57365	1.69623	-0.739373	-0.486251		mL3		0	0	0	0	0	0.0328261	0	0	0	OvL3D3
OVOC3482		-0.297793	1.58456	0.322259	-0.771544	-0.837478		L3		0	0	0	0	0	0.379198	0	0	0	OvL3D3
OVOC11796		-0.486946	-0.422088	1.78762	-0.47922	-0.399365		mL3		0	0	0	0	0	0.108879	0.0909733	0	0	OvL3D3
OVOC3240		-0.526143	1.74008	-0.384256	-0.733786	-0.0958957		L3		0	0	0	0	0.116215	0.255738	0	0	0	OvL3D3
OVOC10732		0.695197	-0.604798	1.31555	-1.16768	-0.238264		mL3		0	0	0	0	0.0335386	0.0738036	0.0616664	0	0	OvL3D3
OVOC6026		0.330549	0.605055	0.962932	-1.57982	-0.318718		mL3		0	0	0	0	0	0.0410326	0.0342847	0	0	OvL3D3
OVOC3293		0.650939	-0.476975	1.07309	-1.46605	0.218997		mL3		0	0	0	0	0	0.0535555	0	0	0	OvL3D3
OVOC796		-0.617667	-0.626159	1.6084	-0.717542	0.352965		mL3		0	0	0	0	0	0.0350587	0	0	0	OvL3D3
OVOC1930		0.466294	-0.439714	1.51701	-0.991547	-0.552039		mL3		0	0	0	0	0	0.0341867	0	0	0	OvL3D3
OVOC2119		-0.255891	-0.140275	1.73669	-0.680961	-0.659567		mL3		0	0	0	0	0	0.0499095	0	0	0	OvL3D3
OVOC3228		-0.349966	-0.0771513	1.73298	-0.741544	-0.564321		mL3		0	0	0	0	0	0.309767	0	0	0	OvL3D3
OVOC11532		0.942391	-0.588521	1.12886	-1.18407	-0.298661		mL3		0	0	0	0	0	0.0598733	0	0	0	OvL3D3
OVOC11693		0.261855	-0.177217	1.57204	-0.996309	-0.660369		mL3		0	0	0	0	0	0.0563935	0.0471195	0	0	OvL3D3
OVOC10226		0.364798	0.240686	1.36503	-1.03119	-0.93932		mL3		0	0	0	0	0	0.0802681	0	0	0	OvL3D3
OVOC1268		-0.394944	0.38872	1.49237	-1.16818	-0.317966		mL3		0	0	0	0	0	0.0868163	0	0	0	OvL3D3
OVOC4696		-0.0799288	-0.859532	1.27689	-1.05399	0.71657		mL3		0	0	0	0	0	0.0280768	0	0	0	OvL3D3
OVOC7190		-0.219247	-0.758709	1.52931	-0.941075	0.389722		mL3		0	0	0	0	0	0.027469	0	0	0	OvL3D3
OVOC6255		-0.454938	-0.423971	1.78864	-0.443823	-0.465908		mL3		0	0	0	0	0	0.067327	0	0	0	OvL3D3
OVOC6907		-0.893933	0.769923	1.26091	-0.999691	-0.137209		mL3		0	0	0	0	0	0.135206	0.112971	0	0	OvL3D3
OVOC255		0.233519	-0.792032	1.33146	-1.17598	0.403028		mL3		0	0	0	0	0	0.471289	0	0	0	OvL3D3
OVOC277		-0.723244	-0.504106	1.59465	-0.737022	0.369726		mL3		0	0	0	0	0	0.107285	0	0	0	OvL3D3
OVOC3972		-0.730899	-0.128792	1.67324	-0.00768407	-0.805862		mL3		0	0	0	0	0	0.221411	0	0	0	OvL3D3
OVOC3436		-0.573621	0.329924	1.61451	-0.774542	-0.596273		mL3		0	0	0	0	0	0.289388	0	0	0	OvL3D3
OVOC6095		0.775648	-0.489344	1.2051	-1.29091	-0.200501		mL3		0	0	0	0	0	0.128742	0	0	0	OvL3D3
OVOC2138		0.0620358	1.53344	0.158396	-1.07889	-0.674987		L3		0	0	0.140389	0	0	0.377031	0	0	0	OvL3D3
OVOC4267		-0.66595	0.404478	1.58603	-0.671696	-0.652864		mL3		0	0	0	0	0	0.0363328	0	0	0	OvL3D3
OVOC9880		0.0717134	0.365052	1.42868	-1.13338	-0.732069		mL3		0	0	0	0	0	0.0981851	0	0	0	OvL3D3
OVOC4741		-0.210704	0.0739488	1.60287	-1.12433	-0.341788		mL3		0	0	0	0	0	0.056587	0	0	0	OvL3D3
OVOC9879		-0.253247	1.21364	-0.255534	-1.38907	0.684207		L3		0	0	0	0	0	0.320293	0	0	0	OvL3D3
OVOC1367		0.78933	-0.869303	1.19919	-1.08729	-0.0319333		mL3		0	0	0	0	0	0.0222907	0	0	0	OvL3D3
OVOC4472		-0.310325	-0.262158	1.6852	-0.989944	-0.122775		mL3		0	0	0	0	0	0.235644	0	0	0	OvL3D3
OVOC2586		-0.590432	-0.0244834	1.73788	-0.556931	-0.566033		mL3		0	0	0	0	0.205133	0.714725	0	0	0	OvL3D3
OVOC1091		-0.0488722	1.43482	0.251646	-1.33587	-0.301725		L3		0	0	0.461374	0	0	0.774418	0	0	0	OvL3D3
OVOC5087		-0.616792	-0.0836002	1.53746	-1.08878	0.251715		mL3		0	0	0	0	0	0.0553527	0	0	0	OvL3D3
OVOC1434		0.508779	-0.615529	1.49743	-0.971907	-0.418772		mL3		0	0	0	0	0	0.0434654	0.0363174	0	0	OvL3D3
OVOC10168		1.01528	-0.640627	1.16013	-0.899883	-0.634905		mL3		0	0	0	0	0.0629906	0.0693072	0.0579095	0	0	OvL3D3
OVOC11456		-0.573683	-0.272048	1.77586	-0.537935	-0.392195		mL3		0	0	0	0	0	0.0451302	0	0	0	OvL3D3
OVOC8937		-0.641118	0.490519	1.53549	-0.818279	-0.566612		mL3		0	0	0	0	0	0.0729872	0	0	0	OvL3D3
OVOC1390		-0.458193	-0.345193	1.78542	-0.513158	-0.468876		mL3		0	0	0	0	0	0.238714	0	0	0	OvL3D3
OVOC6229		0.636331	-0.350682	0.910269	-1.5799	0.38398		mL3		0	0	0	0	0	0.0643084	0	0	0	OvL3D3
OVOC2391		-0.469803	-0.399449	1.78815	-0.464281	-0.45462		mL3		0	0	0	0	0	0.0954854	0	0	0	OvL3D3
OVOC3999		-0.528027	0.639989	1.44523	-0.706192	-0.851001		mL3		0	0	0	0	0	0.117403	0	0	0	OvL3D3
OVOC762		-0.601039	-0.0229834	1.67729	-0.894209	-0.159062		mL3		0	0	0	0	0	0.0546196	0	0	0	OvL3D3
OVOC8264		0.203838	1.32036	0.392932	-1.29249	-0.624645		L3		0	0	0	0	0	0.0546196	0	0	0	OvL3D3
OVOC1468		-0.417659	-0.274492	1.77735	-0.57727	-0.507931		mL3		0	0	0	0	1.49172	2.62609	0	0	0	OvL3D3
OVOC80		-1.0677	0.541854	0.849647	-1.1085	0.784696		mL3		0	0	0	0	0	0.0739691	0	0	0	OvL3D3
OVOC3121		-0.177625	-0.539651	1.7376	-0.772306	-0.248018		mL3		0	0	0	0	0	0.0223814	0	0	0	OvL3D3
OVOC3340		0.509011	-0.510609	1.48261	-1.04493	-0.436079		mL3		0	0	0	0	0	0.25426	0.0265558	0	0	OvL3D3
OVOC6741		-0.915057	-0.319263	1.20049	-0.882805	0.916634		mL3		0	0	0	0	0	0.130396	0	0	0	OvL3D3
OVOC2080		-0.379664	1.78718	-0.438706	-0.489967	-0.478848		L3		0	0	0	0	0	0.0911332	0	0	0	OvL3D3
OVOC8021		-0.461303	-0.413625	1.78851	-0.460968	-0.452612		mL3		0	0	0	0	0.0373394	0.0410837	0	0	0	OvL3D3
OVOC9339		0.749406	-0.345451	1.26416	-1.24005	-0.428065		mL3		0	0	0.171805	0	0	0.346051	0	0	0	OvL3D3
OVOC1211		-0.494317	-0.124699	1.75814	-0.558696	-0.580429		mL3		0	0	0	0	0	0.379821	0	0	0	OvL3D3
OVOC1768		-0.468768	-0.254177	1.65119	-0.992524	0.0642835		mL3		0	0	0	0	0.218858	0.240804	0.100602	0	0	OvL3D3
OVOC7357		-0.399313	-0.195531	1.76496	-0.621437	-0.548678		mL3		0	0	0	0	0.291102	0.427058	0	0	0	OvL3D3
OVOC3828		0.698813	0.325232	1.08606	-1.06134	-1.04877		mL3		0	0	0	0	0	0.0406283	0	0	0	OvL3D3
OVOC2102		1.00119	1.06851	-0.28251	-1.19281	-0.594388		L3		0	0	0	0	0	0.0756656	0.0632222	0	0	OvL3D3
OVOC3459		-0.747262	-0.36586	1.65317	-0.733135	0.193085		mL3		0	0	0	0	0.0270366	0.0297477	0	0	0	OvL3D3
OVOC334		-0.300617	-0.0469303	1.72127	-0.66338	-0.710342		mL3		0	0	0	0	0	0.103418	0	0	0	OvL3D3
OVOC325		-0.485053	-0.436278	1.78566	-0.510556	-0.353768		mL3		0	0	0	0	0	0.0167208	0	0	0	OvL3D3
OVOC1397		-0.491029	1.46308	0.532912	-1.07015	-0.43482		L3		0	0	0	0	0	0.0442228	0	0	0	OvL3D3
OVOC4357		0.599327	-0.078695	1.36348	-0.959473	-0.924637		mL3		0	0	0	0	0	0.0593349	0	0	0	OvL3D3
OVOC11777		-0.182643	1.50588	0.419401	-0.919694	-0.822943		L3		0	0	0	0	0	0.165364	0	0	0	OvL3D3
OVOC5745		-0.644525	1.63177	0.301806	-0.644525	-0.644525		L3		0	0	0	0	0	0.383607	0	0	0	OvL3D3
OVOC6414		-0.0712498	1.74705	-0.502069	-0.617099	-0.556636		L3		0	0	0	0	0	1.43436	0	0	0	OvL3D3
OVOC7534		0.324902	1.50424	-0.0658793	-1.07246	-0.690794		L3		0	0	0	0	0	0.340105	0.284174	0	0	OvL3D3
OVOC6328		0.0538456	0.86665	0.133129	-1.68293	0.629309		L3		0	0	0	0	0	2.70412	0	0	0	OvL3D3
OVOC4870		-0.290468	1.77511	-0.353698	-0.565471	-0.565471		L3		0	0	0	0	0	0.407287	0.340307	0	0	OvL3D3
OVOC5449		-0.755821	1.31899	0.837673	-0.755821	-0.645018		L3		0	0	0	0	0	0.270412	0	0	0	OvL3D3
OVOC3105		0.0548721	1.14864	0.77507	-1.23372	-0.744866		L3		0	0	0	0	0	0.110335	0.0921903	0	0	OvL3D3
OVOC12765		0.0286627	0.915302	0.0584178	-1.65349	0.651112		L3		0	0	0	0	0.0979854	0.107811	0	0	0	OvL3D3
OVOC5368		-0.630737	1.36376	0.772193	-0.833923	-0.67129		L3		0	0	0	0	0	0.481609	0	0	0	OvL3D3
OVOC5194		0.752037	0.77688	0.659891	-1.0944	-1.0944		L3		0	0	0	0	0	0.40232	0	0	0	OvL3D3
OVOC6073		-0.770221	1.65174	0.143213	-0.770221	-0.254508		L3		0	0	0	0	0	0.549837	0	0	0	OvL3D3
OVOC5821		-0.515007	0.970435	0.0811351	-1.41774	0.881173		L3		0	0	0	0	0	0.499852	0	0	0	OvL3D3
OVOC7564		-0.624678	1.72719	-0.0317754	-0.697169	-0.373564		L3		0	0	0	0	0	1.19242	0	0	0	OvL3D3
OVOC3020		-0.501918	0.946175	0.614942	-1.50779	0.448595		L3		0	0	0.818938	0	0	1.64951	0	0	0	OvL3D3
OVOC8169		-0.447214	1.78885	-0.447214	-0.447214	-0.447214		L3		0	0	0	0	0	0.434082	0	0	0	OvL3D3
OVOC333		-0.573113	1.13587	1.04415	-0.803456	-0.803456		L3		0	0	0	0	0	0.103094	0	0	0	OvL3D3
OVOC10510		0.687492	1.01263	0.36232	-1.38039	-0.682048		L3		0	0	0	0	0	0.329902	0	0	0	OvL3D3
OVOC3584		0.907948	0.933327	0.271089	-1.05618	-1.05618		L3		0	0	0	0.415324	0.422303	0.464651	0	0	0	OvL3D3
OVOC1398		0.278965	1.64112	-0.640028	-0.640028	-0.640028		L3		0	0	0	0	2.9492	6.48988	0.903767	0	0	OvL3D3
OVOC3485		0.718739	1.11859	0.246585	-1.04196	-1.04196		L3		0	0	0	0	0	0.347265	0	0	0	OvL3D3
OVOC2805		1.03328	1.05356	-0.327751	-1.16914	-0.589942		L3		0	0	0	0	0	0.314192	0	0	0	OvL3D3
OVOC4088		0.162157	0.962573	0.601247	-1.63635	-0.0896317		L3		0	0	0	0	0	0.240804	0	0	0	OvL3D3
OVOC6852		-0.7132	1.37401	0.765589	-0.7132	-0.7132		L3		0	0	0	0	0	0.507542	0	0	0	OvL3D3
OVOC10913		-0.447214	1.78885	-0.447214	-0.447214	-0.447214		L3		0	0	0	0	0	0.471289	0	0	0	OvL3D3
OVOC4597		0.281496	1.60982	-0.32836	-0.781478	-0.781478		L3		0	0	0	0	0	0.277229	0	0	0	OvL3D3
OVOC7463		-0.922073	1.12567	-0.262985	-0.922073	0.981465		L3		0	0	0	0	0	0.305465	0	0	0	OvL3D3
OVOC6691		-0.447214	1.78885	-0.447214	-0.447214	-0.447214		L3		0	0	0	0	0	0.434082	0	0	0	OvL3D3
OVOC6456		-0.447214	1.78885	-0.447214	-0.447214	-0.447214		L3		0	0	0	0	0.545155	0.899733	0	0	0	OvL3D3
OVOC1780		-0.474673	1.21257	0.792212	-1.26811	-0.261999		L3		0	0	0.116437	0	0	0.312703	0.0653197	0	0	OvL3D3
OVOC2063		-0.365162	0.786239	1.29	-1.10099	-0.610084		mL3		0	0	0	0	0	1.37459	0.574269	0	0	OvL3D3
OVOC1317		0.838844	-0.670477	1.3187	-0.776236	-0.710833		mL3		0	0	0	0	0	0.383607	0	0	0	OvL3D3
OVOC11686		-0.651619	0.269004	1.58292	-0.972319	-0.227989		mL3		0	0	0	0	0.555251	0.61093	0	0	0	OvL3D3
OVOC5710		-0.463678	-0.457203	1.78824	-0.465452	-0.401904		mL3		0	0	0	0	0	0.129373	0	0	0	OvL3D3
OVOC9077		0.463672	-0.375216	1.52825	-0.838324	-0.778384		mL3		0	0	0	0	0.951859	2.61827	0	0	0	OvL3D3
OVOC6863		-0.485446	-0.375625	1.78588	-0.518362	-0.406443		mL3		0	0	0	0	0	0.277229	0	0	0	OvL3D3
OVOC10472		-0.595609	0.0914099	1.70663	-0.627501	-0.574931		mL3		0	0	0	0	0	0.129373	0.108098	0	0	OvL3D3
OVOC9942		-0.44809	-0.180307	1.73847	-0.80831	-0.301764		mL3		0	0	0	0	0	0.16413	0	0	0	OvL3D3
OVOC12603		0.309972	-0.843195	1.0924	-1.2396	0.680426		mL3		0	0	0	0	0.158643	0.174551	0	0	0	OvL3D3
OVOC6772		0.289107	-0.460715	1.31736	-1.38292	0.23717		mL3		0	0	0	0	0	0.785481	0	0	0	OvL3D3
OVOC4915		-0.596573	0.958119	1.21427	-0.858819	-0.716998		mL3		0	0	0	0	0	0.0854669	0	0	0	OvL3D3
OVOC6333		-0.0914462	-0.0626035	1.6716	-0.9037	-0.613847		mL3		0	0	0	0	0	0.48515	0	0	0	OvL3D3
OVOC12509		0.501044	-0.119585	1.43668	-1.00339	-0.814746		mL3		0	0	0	0	0.088447	0.0973163	0	0	0	OvL3D3
OVOC7580		-0.0205348	-0.323362	1.71776	-0.703711	-0.670153		mL3		0	0	0	0	0	0.20116	0	0	0	OvL3D3
OVOC9882		0.0385831	-0.385212	1.70778	-0.740712	-0.620441		mL3		0	0	0	0	0	0.397472	0	0	0	OvL3D3
OVOC2995		-0.457129	-0.4172	1.78859	-0.457129	-0.457129		mL3		0	0	0	0	0	0.680211	0	0	0	OvL3D3
OVOC2197		-0.677382	-0.367311	1.67701	-0.759979	0.12766		mL3		0	0	0	0	0.0729527	0.0802681	0.0670679	0	0	OvL3D3
OVOC5379		-0.632759	-0.410259	1.71405	-0.701707	0.0306749		mL3		0	0	0	0	0	0.340105	0	0	0	OvL3D3
OVOC9363		0.476419	0.00614912	1.40872	-0.945645	-0.945645		mL3		0	0	0	0	0	0.5321	0.444595	0	0	OvL3D3
OVOC11340		-0.444046	-0.408419	1.78669	-0.527812	-0.406412		mL3		0	0	0	0	0	0.085246	0	0	0	OvL3D3
OVOC10077		-0.53251	-0.1298	1.70535	-0.873218	-0.169826		mL3		0	0	0	0	0	0.634427	0.265047	0	0	OvL3D3
OVOC9433		0.167256	-0.0291302	1.57858	-0.911804	-0.804903		mL3		0	0	0	0	0	0.0889224	0	0	0	OvL3D3
OVOC3201		0.57007	-0.575393	0.924009	-1.47624	0.557554		mL3		0	0	0	0	0	0.129883	0	0	0	OvL3D3
OVOC3679		-0.192121	0.551271	1.39783	-1.16289	-0.594093		mL3		0	0	0	0	0	0.065198	0	0	0	OvL3D3
OVOC12374		-0.394976	-0.563223	1.70965	-0.776687	0.0252393		mL3		0	0	0	0	0	0.412378	0	0	0	OvL3D3
OVOC3445		0.226019	-0.290074	1.56164	-1.13909	-0.358496		mL3		0	0	0	0	0	0.374889	0	0	0	OvL3D3
OVOC5383		0.858331	-0.113348	1.18122	-0.963103	-0.963103		mL3		0	0	0	0	0	0.824755	0	0	0	OvL3D3
OVOC9432		-0.716671	0.647687	1.45222	-0.716671	-0.666569		mL3		0	0	0	0	0	0.11953	0	0	0	OvL3D3
OVOC2634		0.434161	-0.376953	1.16598	-1.49528	0.272096		mL3		0	0	0	0	0	0.272646	0	0	0	OvL3D3
OVOC5649		0.181944	-0.303609	1.62476	-0.980906	-0.522193		mL3		0	0	0	0	0	0.392741	0	0	0	OvL3D3
OVOC4929		-0.868936	0.734406	1.35234	-0.868936	-0.348879		mL3		0	0	0	0	0	0.222907	0	0	0	OvL3D3
OVOC5623		0.112656	-0.604368	1.70045	-0.604368	-0.604368		mL3		0	0	0	0	0	1.01508	0	0	0	OvL3D3
OVOC5175		-0.188387	-0.370703	1.76178	-0.601343	-0.601343		mL3		0	0	0	0	0	0.767214	0	0	0	OvL3D3
OVOC6377		-0.676843	0.484166	1.54636	-0.676843	-0.676843		mL3		0	0	0	0	0	0.478119	0	0	0	OvL3D3
OVOC9672		-0.623475	0.198806	1.67162	-0.623475	-0.623475		mL3		0	0	0	0	0	0.412378	0	0	0	OvL3D3
OVOC5304		-0.298383	-0.472937	1.76703	-0.683845	-0.311865		mL3		0	0	0	0	0	0.207486	0	0	0	OvL3D3
OVOC6252		-0.299733	-0.24014	1.76222	-0.611174	-0.611174		mL3		0	0	0	0	0	0.392741	0	0	0	OvL3D3
OVOC6125		-0.979639	0.558179	1.32805	-0.979639	0.073048		mL3		0	0	0	0	0	0.0929302	0	0	0	OvL3D3
OVOC4462		-0.610505	-0.698084	1.55459	-0.711624	0.465624		mL3		0	0	0	0	0	0.0172093	0	0	0	OvL3D3
OVOC1621		-0.995122	0.254711	1.34134	-0.995122	0.394192		mL3		0	0	0	0	2.05367	5.42305	0	0	0	OvL3D3
OVOC4839		-0.447214	-0.447214	1.78885	-0.447214	-0.447214		mL3		0	0	0	0	0	0.942577	0	0	0	OvL3D3
OVOC9404		0.0518726	-0.0488059	1.49628	-1.31184	-0.187502		mL3		0	0	0	0	0	0.436956	0.182549	0	0	OvL3D3
OVOC10125		0.283688	-0.640966	1.63921	-0.640966	-0.640966		mL3		0	0	0	0	0.190372	0.209462	0	0	0	OvL3D3
OVOC8327		0.560851	0.666945	0.732957	-1.60533	-0.355426		mL3		0	0	0	0	0	0.121735	0	0	0	OvL3D3
OVOC9285		-0.447214	-0.447214	1.78885	-0.447214	-0.447214		mL3		0	0	0	0	0.983067	1.08165	0	0	0	OvL3D3
OVOC9346		-0.6794	0.500389	1.53781	-0.6794	-0.6794		mL3		0	0	0	0	0	0.142199	0	0	0	OvL3D3
OVOC3515		0.232744	0.335795	0.905624	-1.71849	0.244331		mL3		0	0	0	0	0.194698	0.214222	0	0	0	OvL3D3
OVOC9243		-0.447214	-0.447214	1.78885	-0.447214	-0.447214		mL3		0	0	0	0	1.09031	1.79947	0	0	0	OvL3D3
OVOC3465		-0.79608	-0.428329	1.51416	-0.79608	0.506329		mL3		0	0	0	0	0.143462	0.157848	0.131889	0	0	OvL3D3
OVOC5655		-0.447214	-0.447214	1.78885	-0.447214	-0.447214		mL3		0	0	0	0	2.17272	2.39059	1.19847	0	0	OvL3D3
OVOC1790		0.774532	-0.71406	1.36765	-0.71406	-0.71406		mL3		0	0	0	0	0.340722	0.374889	0	0	0	OvL3D3
OVOC5927		-0.447214	-0.447214	1.78885	-0.447214	-0.447214		mL3		0	0	0	0	0	0.417598	0	0	0	OvL3D3
OVOC3678		0.963781	-0.171599	1.07859	-1.1888	-0.681973		mL3		0	0	0	0	0	0.216329	0	0	0	OvL3D3
OVOC1951		-0.447214	-0.447214	1.78885	-0.447214	-0.447214		mL3		0	0	0	0	4.66411	5.86493	1.83766	0	0	OvL3D3
OVOC7791		-0.447214	-0.447214	1.78885	-0.447214	-0.447214		mL3		0	0	0	0	0	0.347265	0	0	0	OvL3D3
OVOC5172		-0.712442	0.75786	1.37947	-0.712442	-0.712442		mL3		0	0	0	0	0	0.218478	0	0	0	OvL3D3
OVOC532		-0.447214	-0.447214	1.78885	-0.447214	-0.447214		mL3		0	0	0	0	0	0.229099	0	0	0	OvL3D3
OVOC6056		-0.447214	-0.447214	1.78885	-0.447214	-0.447214		mL3		0	0	0	0	0	0.687296	0.382846	0	0	OvL3D3
OVOC8206		-0.447214	-0.447214	1.78885	-0.447214	-0.447214		mL3		0	0	0	0	0	0.297209	0	0	0	OvL3D3
OVOC12958		0.102676	-0.602067	1.70353	-0.602067	-0.602067		mL3		0	0	0	0	0	0.199941	0	0	0	OvL3D3
OVOC5024		-0.135574	-0.085296	1.44519	0.141588	-1.36591		mL3		0	0	0	0	0.372466	0.614724	0.684842	0	0	OvL4
OVOC3200		0.135143	1.39506	-0.564869	-1.2734	0.308067		L3		0	0	0	0	0	0	0.0654748	0	0	OvL4
OVOC5610		0.378467	1.13204	-0.865064	-1.22233	0.576888		L3		0	0	0	0	0	0	0.320522	0	0	OvL4
OVOC11200		-1.00918	-0.634574	1.59045	-0.128112	0.181416		mL3		0	0	0	0	0	0	0.0651652	0	0	OvL4
OVOC6139		0.246609	-0.435267	1.64074	-0.767456	-0.684625		mL3		0	0	0	0	0	0	0.0827775	0	0	OvL4
OVOC4512		0.0448811	-1.0726	1.54029	0.158231	-0.670806		mL3		0	0	0	0	0	0	0.472541	0	0	OvL4
OVOC955		-0.475869	1.36445	0.696936	-1.0836	-0.501921		L3		0	0	0	0	0	0	0.0601854	0	0	OvL4
OVOC9897		0.241557	-0.142034	1.13117	-1.58608	0.355385		mL3		0	0	0	0	0	0	0.13646	0	0	OvL4
OVOC4546		1.00703	1.10949	-0.368377	-1.08763	-0.660516		L3		0	0	0	0	0	0	0.49223	0	0	OvL4
OVOC1592		-0.301256	-0.574963	1.77962	-0.409684	-0.493721		mL3		0	0	0	0	0	0	0.0260538	0	0	OvL4
OVOC10658		-0.253244	1.54495	0.330262	-0.561449	-1.06052		L3		0	0	0	0	0	0	0.0534203	0	0	OvL4
OVOC460		-0.35701	-0.492479	1.7714	-0.644239	-0.277674		mL3		0	0	0	0	0	0	0.0934403	0	0	OvL4
OVOC3		0.057696	0.264224	0.896502	-1.70028	0.481859		mL3		0	0	0	0	0	0.352836	0.442218	0	0	OvL4
OVOC12123		-0.470916	-0.0629589	1.68592	-0.942327	-0.209714		mL3		0	0	0.26998	0	0.494234	0.72506	0.908733	0	0	OvL4
OVOC7542		-0.476175	-0.0877932	1.74483	-0.699771	-0.481089		mL3		0	0	0	0	0	0.0276532	0.0462111	0	0	OvL4
OVOC1478		0.656714	-0.929197	0.943899	-1.22705	0.555632		mL3		0	0	0	0	0	0	0.0333312	0	0	OvL4
OVOC8943		0.650029	-0.972091	1.08008	-1.14668	0.38866		mL3		0	0	0	0	0	0	0.0952704	0	0	OvL4
OVOC6225		-0.949534	0.938095	0.550905	0.670839	-1.21031		L3		0	0	0	0	0	0	0.0842963	0	0	OvL4
OVOC11003		-0.0744022	0.342722	1.08244	-1.62223	0.271465		mL3		0	0	0	0	0	0	0.0798983	0	0	OvL4
OVOC2137		0.623418	-0.6122	1.03289	-1.42334	0.37923		mL3		0	0	0	0	0	0	0.0892068	0	0	OvL4
OVOC12088		-0.203998	-0.202082	1.72253	-0.863073	-0.453374		mL3		0	0	0	0	0	0	0.0300271	0	0	OvL4
OVOC377		0.805681	-0.937392	1.17956	-1.03959	-0.00825677		mL3		0	0	0	0	0	0.0205675	0.0343702	0	0	OvL4
OVOC3007		-0.290937	1.67935	0.0860724	-0.718862	-0.755624		L3		0	0	0	0	0	0	0.255231	0	0	OvL4
OVOC2881		0.384607	-0.46834	1.44979	-1.22974	-0.136317		mL3		0	0	0	0	0	0	0.0950514	0	0	OvL4
OVOC2893		0.108771	-0.212667	1.47769	-1.32554	-0.0482502		mL3		0	0	0	0	0	0	0.0559126	0	0	OvL4
OVOC8217		0.754252	-0.62554	0.937034	-1.42558	0.359837		mL3		0	0	0	0	0	0	0.0524047	0	0	OvL4
OVOC1054		0.310985	-0.767388	1.29237	-1.22258	0.38661		mL3		0	0	0	0	0	0	0.0387692	0	0	OvL4
OVOC11555		-0.222599	-0.794618	1.2846	-1.03732	0.769939		mL3		0	0	0	0	0	0	0.0653197	0	0	OvL4
OVOC9973		0.452115	0.873012	0.797436	-1.33045	-0.792115		L3		0	0	0	0	0	0	0.0550198	0	0	OvL4
OVOC12045		-1.22463	-0.383864	1.1959	-0.440862	0.853456		mL3		0	0	0	0	0	0	0.0820384	0	0	OvL4
OVOC8221		-0.573477	1.66113	0.224769	-0.654758	-0.657669		L3		0	0	0	0	0	0	0.0998728	0	0	OvL4
OVOC2488		0.780628	0.00666191	1.17603	-1.18194	-0.781378		mL3		0	0	0	0	0	0	0.0377085	0	0	OvL4
OVOC3124		0.755753	-0.366064	0.755962	-1.58946	0.44381		mL3		0	0	0	0	0	0	0.0481904	0	0	OvL4
OVOC6499		0.693659	0.380556	1.04247	-1.21182	-0.904866		mL3		0	0	0	0	0	0	0.257616	0	0	OvL4
OVOC10888		-0.238406	-0.511239	1.77574	-0.480675	-0.545423		mL3		0	0	0	0	0	0	0.0389335	0	0	OvL4
OVOC4999		-0.61475	-0.233177	1.75586	-0.644351	-0.263583		mL3		0	0	0	0	0	0	0.0394066	0	0	OvL4
OVOC4677		0.12857	0.418424	1.38777	-1.04093	-0.893837		mL3		0	0	0	0	0	0	0.0886331	0	0	OvL4
OVOC9352		-0.49364	1.78316	-0.307689	-0.488503	-0.493325		L3		0	0	0	0	0	0	0.0947247	0	0	OvL4
OVOC7402		0.0993274	-0.434351	1.69574	-0.689835	-0.670878		mL3		0	0	0	0	0	0.0710996	0.118814	0	0	OvL4
OVOC9872		0.308903	-0.992016	1.1628	-1.09229	0.612607		mL3		0	0	0	0	0	0	0.0284174	0	0	OvL4
OVOC87		-0.302745	-0.216451	1.75859	-0.59974	-0.639656		mL3		0	0	0	0	0	0	0.0252195	0	0	OvL4
OVOC6816		-0.292657	-0.392155	1.69709	-0.935145	-0.0771346		mL3		0	0	0	0	0	0	0.0401821	0	0	OvL4
OVOC2618		0.646109	-0.0342198	1.31342	-1.00069	-0.924619		mL3		0	0	0	0	0	0.0694531	0.116063	0	0	OvL4
OVOC6149		0.589274	-0.645929	1.46149	-0.939921	-0.46491		mL3		0	0	0	0	0	0	0.217046	0	0	OvL4
OVOC11184		-0.456023	-0.445478	1.78882	-0.448499	-0.43882		mL3		0	0	0	0	0	0	0.0929676	0	0	OvL4
OVOC10268		-0.467178	-0.428052	1.78864	-0.437259	-0.456154		mL3		0	0	0	0	0	0.0400853	0.167466	0	0	OvL4
OVOC6883		0.678545	0.44058	0.988539	-1.32506	-0.782601		mL3		0	0	0	0	0.150671	0.16578	0.277034	0	0	OvL4
OVOC5460		-0.726339	0.767601	1.37235	-0.725813	-0.687799		mL3		0	0	0	0	0	0	0.177838	0	0	OvL4
OVOC6014		0.698723	-0.567428	0.824041	-1.49119	0.53585		mL3		0	0	0	0	0	0	0.0647063	0	0	OvL4
OVOC7246		-0.611987	0.111224	1.69444	-0.718407	-0.475266		mL3		0	0	0	0	0	0	0.0579095	0	0	OvL4
OVOC3208		0.0724208	1.33819	0.541981	-1.02079	-0.931798		L3		0	0	0	0	0.112298	0	0.206479	0	0	OvL4
OVOC5620		-0.750822	0.242402	1.64264	-0.432964	-0.701261		mL3		0	0	0	0	0	0	0.188801	0	0	OvL4
OVOC9969		-0.749323	0.178146	1.67161	-0.609391	-0.491047		mL3		0	0	0	0	0.0973492	0	0.178993	0	0	OvL4
OVOC2743		-0.571446	-0.387594	1.77153	-0.571838	-0.24065		mL3		0	0	0	0	0	0	0.0810732	0	0	OvL4
OVOC9126		1.02075	-0.819293	1.045	-1.08038	-0.166083		mL3		0	0	0	0	0	0.125917	0.315629	0	0	OvL4
OVOC10035		0.55748	0.954032	-0.504123	-1.50806	0.500666		L3		0	0	0	0	0	0	0.0667431	0	0	OvL4
OVOC1188		-0.521633	-0.505811	1.70608	-0.746189	0.0675576		mL3		0	0	0	0	0.0722495	0.158989	0.332107	0	0	OvL4
OVOC9100		0.746856	-0.466056	1.26819	-1.23112	-0.317861		mL3		0	0	0	0	0	0.0856889	0.143194	0	0	OvL4
OVOC6084		-0.547012	-0.546785	1.7535	-0.563756	-0.0959511		mL3		0	0	0	0	0	0	0.0546923	0	0	OvL4
OVOC2104		-0.477244	1.7862	-0.352231	-0.478586	-0.478139		L3		0	0	0	0	0	0	0.129413	0	0	OvL4
OVOC11478		-0.559461	1.74925	-0.074929	-0.563194	-0.551664		L3		0	0	0	0	0	0	0.385523	0	0	OvL4
OVOC12879		-0.388111	1.53485	0.429072	-0.972171	-0.603642		L3		0	0	0	0	0	0	0.875076	0	0	OvL4
OVOC7014		-0.533887	1.66774	0.135824	-0.868421	-0.401256		L3		0	0	0	0	0.454296	0	0.8353	0	0	OvL4
OVOC3335		0.672379	1.41119	-0.426196	-0.854824	-0.802548		L3		0	0	0	0	0	0	0.113905	0	0	OvL4
OVOC8915		0.500093	1.41145	-0.0717298	-1.0933	-0.746512		L3		0	0	0	0	0	0	0.191423	0	0	OvL4
OVOC3331		-0.508915	1.57639	0.260686	-1.05527	-0.272888		L3		0	0	0	0	0	0	0.430702	0	0	OvL4
OVOC929		-0.70765	1.27003	0.850743	-0.992962	-0.420157		L3		0	0	0	0	0	0	0.0582767	0	0	OvL4
OVOC998		0.567557	1.48707	-0.672214	-0.86312	-0.51929		L3		0	0	0	0	0	0	0.353396	0	0	OvL4
OVOC7193		-0.225846	1.15451	0.936412	-0.932535	-0.932535		L3		0	0	0	0	0	0	0.340307	0	0	OvL4
OVOC781		-0.18108	1.65406	0.0910043	-0.781991	-0.781991		L3		0	0	0	0	0.405183	0	1.1175	0	0	OvL4
OVOC3803		-0.634239	1.65245	0.250267	-0.634239	-0.634239		L3		0	0	0	0	0	0	0.124166	0	0	OvL4
OVOC2704		0.391394	0.26051	1.33625	-1.08633	-0.901818		mL3		0	0	0	0	0	0	1.36123	0	0	OvL4
OVOC1809		-0.837844	-0.268361	1.50605	-0.86245	0.462609		mL3		0	0	0	0	0	0	0.202683	0	0	OvL4
OVOC7248		0.613147	0.00400503	1.32094	-0.99188	-0.946214		mL3		0	0	0	0	0	0	0.262523	0	0	OvL4
OVOC1516		0.287814	-0.806944	1.45671	-1.06228	0.124695		mL3		0	0	0	0	0	0	0.399491	0	0	OvL4
OVOC8434		0.931642	-0.257693	1.16	-1.05545	-0.778502		mL3		0	0	0	0	0	0	0.293244	0	0	OvL4
OVOC3690		-0.449646	-0.29488	1.76259	-0.716306	-0.301755		mL3		0	0	0	0	0	0	0.729506	0	0	OvL4
OVOC6008		-0.504864	-0.317177	1.78147	-0.552563	-0.406868		mL3		0	0	0	0	0	0	0.0625054	0	0	OvL4
OVOC10633		-0.294858	0.222496	1.62835	-0.805378	-0.750606		mL3		0	0	0	0	0	0	0.233601	0	0	OvL4
OVOC11882		-0.543583	0.225879	1.65876	-0.708053	-0.632998		mL3		0	0	0	0	0	0	0.328154	0	0	OvL4
OVOC7143		-0.492768	0.191596	1.66888	-0.683854	-0.683854		mL3		0	0	0	0	0	0	0.798983	0	0	OvL4
OVOC1436		-0.481672	-0.335626	1.7852	-0.48395	-0.48395		mL3		0	0	0	0	0	0	0.134463	0	0	OvL4
OVOC9228		-0.131039	0.00828955	1.66936	-0.773305	-0.773305		mL3		0	0	0	0	0	0.749777	1.25295	0	0	OvL4
OVOC12856		-0.920888	0.0285711	1.20386	-1.06499	0.753449		mL3		0	0	0	0	0	0	0.13646	0	0	OvL4
OVOC5857		-0.722064	0.87135	1.29484	-0.722064	-0.722064		mL3		0	0	0	0	0	0.767214	1.28209	0	0	OvL4
OVOC8201		-0.122047	-0.692858	1.66945	-0.847302	-0.00724772		mL3		0	0	0	0	0.288303	0.317214	0.795141	0	0	OvL4
OVOC3802		-0.163889	0.903759	1.16142	-0.950646	-0.950646		mL3		0	0	0	0	0	0	0.091883	0	0	OvL4
OVOC2623		0.803494	-0.716706	1.34662	-0.716706	-0.716706		mL3		0	0	0	0	0	0	0.41765	0	0	OvL4
OVOC1640		0.648052	-0.700145	1.45238	-0.700145	-0.700145		mL3		0	0	0	0	0	0.30832	0.515232	0	0	OvL4
OVOC4092		-0.447214	-0.447214	1.78885	-0.447214	-0.447214		mL3		0	0	0	0	0.555251	1.22186	1.53138	0	0	OvL4
OVOC11037		-0.447214	-0.447214	1.78885	-0.447214	-0.447214		mL3		0	0	0.472464	0	0	0	0.530094	0	0	OvL4
OVOC4828		-0.447214	-0.447214	1.78885	-0.447214	-0.447214		mL3		0	0	0	0	0	0	0.437538	0	0	OvL4
OVOC10704		-0.447214	-0.447214	1.78885	-0.447214	-0.447214		mL3		0	0	0	0	0	0	0.142087	0	0	OvL4
OVOC8772		0.85106	-0.749602	-0.912856	1.28641	-0.475012		AF		1.33496	0	0	0	0	0	0	0	1.05263	OvMF
OVOC11446		0.0733004	-0.580196	-1.37418	0.954722	0.926355		AF		0.894708	0.148267	0	0	0	0	0	0	0	OvMF
OVOC9911		0.917521	0.386185	0.245518	-1.70968	0.160452		MF		0.207661	0	0	0	0	0	0	0	0.163742	OvMF
OVOC6354		1.11779	-0.889322	0.614447	-1.20467	0.361761		MF		0.0389093	0	0	0	0	0	0	0	0	OvMF
OVOC514		1.61235	-0.697424	-0.00289624	-0.95503	0.043003		MF		0.132863	0	0	0	0	0	0	0	0	OvMF
OVOC8260		1.77266	-0.352059	-0.303624	-0.46439	-0.65259		MF		0.172518	0	0	0	0	0	0	0	0	OvMF
OVOC8703		1.60963	-0.316771	0.248029	-0.943729	-0.597161		MF		0.12801	0.0636398	0	0	0	0	0	0	0.100937	OvMF
OVOC7332		1.56725	0.410658	-0.441702	-0.768105	-0.768105		MF		0.934472	0	0	0	0	0	0	0	0	OvMF
OVOC9738		1.64213	-0.0684773	0.0371575	-0.805404	-0.805404		MF		0.389363	0	0	0	0	0	0	0	0	OvMF
OVOC7964		1.78885	-0.447214	-0.447214	-0.447214	-0.447214		MF		0.54969	0	0	0	0	0	0	0	0	OvMF
